# Supplementary material for: Atheroprotective mechanism by which folic acid regulates monocyte subsets and function through DNA methylation
Source: Clin Epigenetics. 2022 Feb 28;14:32. doi: 10.1186/s13148-022-01248-0 (PMC8887029; doi:10.1186/s13148-022-01248-0)
Supplement: Supplementary file 1 — Additional file 1: Original datasets. [file 13148_2022_1248_MOESM1_ESM.xlsx]

## Sheet: Huaman
Contents	Clinical parameters															Monocyte subsets（%）			MFI (median)			Mean	Mean ΔCq		ARID5B methylation level (%)
1、CAD	No.	Gender (male/female)	Age (year)	Hypertension (yes)	Diabetes (yes)	TC mmol/L <5.18	TG mmol/L <1.70	LDL-C mmol/L >3.63	HDL-C mmol/L >1.04	GLU mmol/L	Hcy μmol/L	WBC（x109）	Monocyte （x109）	Neutrophile (x109)	Lymphocyte (x109)	Classical (%)	Intermediate (%)	non-Classical (%)	m1-CCR2	m2-CCR2	m3-CCR2	5-mC (%)	DNMT1 expression	ARID5B expression	cg25953130 (%)
	1	0	83	0	0	5.3	1.17	2.9	1.79	4.78		11.95	0.53	10.3	1.06	83.6	3.4	13	1557.2	705.5	159.4	2.327
	2	0	72	1	0	3.44	1.9	2.24	0.6			4.44	0.47	3.08	0.8	70	9.3	12.1	967.7	443.2	170.5	3.667
	3	0	61	1	1	4.25	1.58	2.9	0.82	15.51		6.79	0.6	3.83	2.11	83.5	6.2	10.3	456.7	351.4	146.6	3.099
	4	1	64	0	0	2.96	2.19	1.7	0.66			8.79	0.6	7.19	0.93	69.2	5.2	25.7	585.8	281.8	128.5	3.409
	5	0	58	1	1	4.35	1.3	3.33	1			5.6	0.47	3.88	1.07	74.2	9.5	16.3	1127.1	519.7	135.3	3.707
	6	1	73	1	0	2.74	1.54	1.42	0.83			7.33	0.65	5.12	1.41	76.6	6.8	16.6	562.6	395	84.7	3.499
	7	0	84	1	1	3.56	1.23	2.04	1			8.05	0.7	6.06	1.01	64.4	11	24.6	917.7	410.5	189.7	4.404
	8	1	75	0	1	3.03	0.78	1.92	0.99			8.97	0.76	6.58	1.58	64.2	12.9	22.9	1012	405.1	138.9	3.507
	9	1	54	0	0	6.37	1.15	4.18	1.51	5.59		7.24	0.95	4.65	1.53	78.4	5.7	15.9	860.2	386.3	93.4	3.992
	10	1	69	0	0	3.89	0.81	2.48	2.48	5.84		9.56	1.07	6.73	1.72	78.4	6.6	15	403.2	367.3	112.2	2.954
	11	0	54	1	1	3.89	0.81	2.48	1.19	9.34		4.72	0.33	2.58	1.74	69	5.3	25.7	347.7	273	160.8	3.459
	12	1	69	1	0	4	0.86	2.04	1.31	5.47		9.03	0.86	6.78	1.16	72.6	8.6	19.2	415.9	294.5	109.5	4.032
	13	1	62	1	1	5.6	1.31	3.95	1.24	6.5		7.66	1.11	4.9	1.55	71.1	7.5	21.4	537.2	338	114.3	4.017
	14	1	66	0	0	3.65	2.12	1.83	1.24	4.86		10.14	0.99	7.42	1.45	83.6	6.5	9.9	435.1	245.6	152.3	5.5008
	15	1	48	0	1	2.62	0.69	1.01	1.13	5.25		4.5	0.44	3.05	0.89	86	5.2	8.8	413.1	199.3	122.8	3.687
	16	1	54	0	0	3.84	0.93	1.3	1.93	5.69		5.86	0.38	4.3	1.07	70	5.7	24.3	504	172.7	105.4	5.7546
	17	1	73	1	0	5.27	1.23	1.37	3.42			6.25	0.64	3.93	1.5	80.4	4.6	15	559	304.1	37.6	3.917
	18	1	58	1	1	3.56	0.99	1.8	1.2	5.16		6.23	0.35	4.39	1.12	75.9	5.8	18.3	915.4	307	145.6	4.234
	19	1	47	0	0	4.53	3.46	2.32	0.84	9.21		10.7	0.7	7.94	1.96	68.8	6.9	24.3	1922.7	636.3	153.6	5.5021
	20	1	71	1	1					5.47		5.52	0.37	3.41	1.54	69.6	6.8	23.6	1149.7	427	116.3	3.732
	21	1	73	0	0	6.1	1.98	4.44	1.1	12.31		12.79	1.51	10.01	1.2	78.2	7.2	14.6	565.3	216.5	157.9	2.994
	22	0	71	1	0	4.11	2.06	2.26	1.04	5.02		5.07	0.54	2.97	1.49	85.7	2.8	11.5	457.5	100.3	164.6	4.044
	23	0	58	0	1	4.15	1.07	1.74	1.56	4.55		6.24	0.41	3.86	1.45	60.8	3.6	35.7	1263.3	626.1	138.7	4.147
	24	1	65	0	0	3.61	0.62	2.3	0.89	7.81		14.63	1.22	12.58	0.83	71.4	6.3	22.3	878.9	873	97.7	3.642
	25	1	61	1	0	3.68	2.07	2.18	0.85			9.24	0.71	6.99	1.37	63.2	6.7	30.1	986.3	405	113.3	3.497
	26	0	67	0	1	4.77	0.68	2.08	1.92	6.84		3.94	0.45	2.27	1.08	66.3	7	26.7	544.6	466.4	121.3	5.6577
	27	1	65	0	0	5.94	1.7	4.73	0.68	5.01		3.78	0.42	2.1	1.1	57.6	10.7	31.7	736.4	397.4	137.8	3.402
	28	1	68	1	0	4.49	1.23	3.26	0.93	5.6		16	1.89	13.39	0.69	64.4	6	29.6	580.4	210.8	138	4.097
	29	1	59	1	1	4.47	1.74	3.27	1.08	13.16		5.34	0.49	3.54	1.2	84	6.5	9.5	426.1	167.1	104	4.137
	30	1	57	1	0	3.74	1.62	2.56	0.72	6.1		6.48	0.62	3.61	1.97	72	6.8	21.8	423.9	91.7	140	2.0646
	31	1	65	1	0	5.22	2.22	3.77	0.86	6.59		5.53	0.53	3.31	1.51	87.9	5.4	6.8	592	277.4	82.4	3.7009
	32	0	68	1	0	4.31	0.48	2.94	1.05	5.4		4.51	0.42	3.44	0.55	76.1	12.8	11.1	1211.6	635	152.5	2.0674
	33	1	54	1	0	4.52	1.09	3.65	1.62	4.57		11.86	0.74	9.27	1.65	70.9	9.2	19.9	665.8	173.2	94.7	4.8236
	34	1	72	1	1	5.66	1.49	4.33	1.14	11.61		18.19	1.56	15.83	0.78	84.1	7.9	8	1757.9	882.4	130.8	2.2587
	35	1	71	1	0	4	0.98	2.72	0.97			6.36	0.55	4.62	1.11	88.5	8.2	3.3	1068.6	768.8	114.4	2.3345
	36	0	42	1	0	2.9	1.33	1.84	0.81			9.11	0.95	6.47	1.51	87.5	3.7	8.8	1002.9	473.5	99.9	4.1328
	37	0	67	1	0	4.36	0.89	2.48	1.63	4.61		5.4	0.55	3.4	1.22	76.8	10.1	13	637.7	490.6	129	4.03
	38	1	64	1	0					4.38	20.05	7.66	0.7	4.37	2.45	81.4	9.9	8.7	460.8	147.3	110.9	4.03	0.064588	0.0629835	39.0572
	39	1	53	1	1	5.43	2.85	3.6	0.88	5.54		5.38	0.55	3.35	1.32	70.6	8.8	20.6	833.4	392.5	121.9	3.844
	40	0	75	1	0	2.33	0.89	1.24	1	5.31	14.62	4.96	0.36	3.35	1.05	84.7	4.2	11.1	505.5	174.2	90.6	4.11	0.151125	0.100058	18.8622
	41	1	70	1	0	3.65	0.62	2.4	0.96	5.69	9.97	5.94	0.48	4.06	1.34	68.3	8.1	23.6	595.4	209.4	99.5	3.104	0.14602	0.0909179	47.6122
	42	1	49	1	0	4.26	1.75	2.82	0.89	7.28		4.54	0.35	2.52	1.51	84.7	5	10.3	637.2	299.8	141.7	4.934
	43	1	64	0	0	6.04	4.2	4.17	0.98	4.76	15.22	7.14	0.77	3.66	2.62	65.4	9.9	24.7	365	183.5	94.6	3.994	0.0999064	0.0708235	36.7083
	44	0	57	1	1	4.39	2.8	2.85	0.71	15.35	8.84	3.51	0.28	1.5	1.66	66.7	13.3	20	421.2	228.6	141.6	3.4218	0.117656	0.124934	28.5
	45	1	69	1	0					4.43		7.02	0.87	5.39	0.6	82.1	6.9	11	475.1	343.5	196.8	4.086
	46	1	59	1	0	3.69	2.88	0.91	2.24	6.73	16.76	6.1	0.66	3.49	1.77	73.8	7.8	18.4	584.7	254.8	115.6	2.522	0.0787743	0.0796688	30.6254
	47	0	60	1	0	3.97	4.37	2.53	0.61	5.65		3.12	0.25	1.45	1.32	56.3	11.4	32.3	436.5	352.2	156.5	2.866
	48	0	59	0	1	4.65	1.67	3.01	1.12	7.32	8.78	7.76	0.69	4.85	1.93	71.3	9.7	19	354.2	422.5	97.6	1.606	0.115085	0.0997007	50.5581
	49	1	58	1	0	5.68	1.49	3.71	1.29	5.78	18.05	7.41	0.7	3.42	2.94	71.9	8.1	20	966.5	468	126.4	4.014	0.10509	0.0911614	27.3638
	50	1	67	1	0	4.81	0.87	3.28	1.89	6.51	19.86	8.6	1.21	5.78	1.3	77	7.8	15.2	730.1	408.6	119.3	2.9938	0.111059	0.0895723	7.92133
	51	0	48	1	0	4.32	0.91	2.8	1.11	4.86	12.44	3.89	0.3	2.65	0.92	74.9	6.9	18.2	517.2	276	126.2	5.0197	0.136595	0.0882718	40.2629
	52	0	69	1	0	3.13	1.71	1.63	1.24	5.14	8.14	6.32	0.38	4.23	1.58	62.5	12.1	25.4	643.7	175.3	94.3	4.0942	0.245037	0.190106	27.2457
	53	1	56	0	0	5.05	1.83	3.3	1.3	5.75	4.33	4.93	0.32	3.32	1.06	57.9	11.6	30.4	642.2	255.4	142	3.034	0.347645	0.305935	21.5144
	54	1	71	1	0	4.36	0.84	2.46	1.58	8.22	7.65	6.83	0.77	3.6	1.97	68.2	9.3	22.6	703.3	372	118.6	4.0942	0.136799	0.141139	29.5566
	55	0	59	1	0	6.71	2.64	4.16	1.69	5.8	8.33	2.6	0.42	1.62	0.65	71.1	7.5	21.4	537.2	338	114.3	4.7542	0.12505	0.0871114	30.7451
	56	1	62	1	0	3.46	0.88	1.93	1.32	7.06	10.37	6.66	0.73	4.08	1.68	59.6	17.8	22.6	671.3	493	128.5	3.1042	0.187248	0.0643865	57.791
	57	1	47	1	1	6.57	2	4.69	1.23	9.18	9.8	8.52	0.5	5.62	2.14	77.2	11.8	9.9	418.9	328.6	125	4.4092	0.112154	0.0542499	19.9933
	58	1	67	0	0	4.75	1.54	2.79	1.41	12.02	11.36	6.88	0.52	4.26	1.92	76.8	11.5	11.7	683.3	454.9	115.1	3.6142	0.0892312	0.0422464	16.1494
	59	1	41	0	0	3.03	0.78	1.81	2.03	5.41	12.18	7.05	0.65	3.85	2.41	71.9	12.8	15.3	544.6	216.4	87.9	3.6742	0.0799104	0.0545471	25.0422
	60	1	74	1	0	3.34	1.31	2.03	0.94	5.61	10.15	9.03	0.84	5.24	2.51	73.3	6.3	20.4	425	163.3	70	3.0442	0.0655083	0.0499948	23.7969
	61	1	66	1	0							8.77	0.67	6.2	1.49	69.5	12.7	17.7	366.4	218.9	104.8	2.9242	0.0567086	0.0454647	57.9925
	62	1	74	0	0	2.4	0.72	1.42	0.86	6.37	18.81	6.39	0.42	5.01	0.86	78.3	10.6	11.1	1101.3	183	91.8	4.0042	0.0593198	0.0363714	28.3961
	63	1	59	0	0	6.44	2.37	4.12	1.69	13.33		4.32	0.39	2.98	0.85	70.8	10.1	18.1	204.5	177.8	119.8	3.364
	64	1	50	0	0	3.61	0.81	2.3	2.63	5.4		6.79	0.38	4.14	2.06	64.5	13.7	21.9	287	197	101.7	4.9342
	65	1	49	1	0	8.65	6.85	5.39	1.07	5.87		9.54	0.73	6.63	1.87	65.3	15.9	18.8	563.2	286.7	103.1	3.5692
	66	0	58	1	0	4.4	0.8	2.86	1.15	5.3		6.72	0.25	4.45	1.85	59.1	9.1	31.8	423	256.6	76.7	4.7242
	67	1	66	0	0	4.09	1.2	2.39	1.48	5.11		6.28	0.63	4.24	1.31	70	9.3	20.7	357.2	185.9	102.3	5.0242
	68	1	44	0	0	3.46	1.04	2.24	0.86	5.21	26.48	5.12	0.5	3.36	1.11	68.3	11.9	19.8	1438.1	169.1	108.1	3.7942	0.0537543	0.0236315	26.0182
	69	0	61	0	0	7.17	2.66	4.63	1.54		12.37	5.05	0.48	2.92	1.28	59.5	6.4	34.2	469.7	182.2	122.2	4.0192	0.0344	0.045915	42.5253
	70	0	62	1	0	4.7	1.93	2.65	1.68	4.62	11.97	5.11	0.33	2.1	2.42	68.8	10.2	21.1	606.7	337.2	131.3	4.9942	0.0323	0.0439452	25.3296
	71	1	67	1	1	4.23	1.29	2.64	1.14	4.68		4.36	0.49	1.79	1.94	60.8	15.9	23.3	1689	1586.8	281.4	4.933
	72	0	62	1	0	5.39	4.35	3	1.46	5.04		8.94	0.57	5.7	2.56	57.9	10.1	30	552	268.1	102.1	2.968
	73	0	59	0	0	5.2	1.14	3.33	1.39	6.09		4.74	0.29	3.48	0.87	57	8.2	34.8	324.6	158	86.2	4.312
	74	0	63	0	0	3.75	1.3	1.87	1.71	9.51		5.15	0.31	3.76	0.94	72.3	7.4	20.3	533.7	189.7	80.3	3.481
	75	1	62	1	0	3.52	1.67	2.03	1.17	6.57		6.98	0.43	4.82	1.52	76	6	18	423.9	241.5	76	3.403
	76	1	74	1	0	4.31	0.97	2.25	1.7	6.71	6.88	6.11	0.45	4.71	0.82	79	9.3	11.8	483.1	250.9	154.9	3.688	0.0644543	0.025789	11.4738
	77	1	75	1	1	3.64	1.83	2.34	0.8	4.75	18.76	6.59	0.38	4.56	1.48	68.4	6.6	25	931.8	463.7	97.7	2.908	0.0968461	0.0742247	34.2172
	78	1	65	1	1	3.79	0.68	1.86	1.9	7.58	7.48	4.72	0.4	3.18	1.1	81.2	6.9	11.9	1057.5	351.7	94	2.593	0.137552	0.0602995	37.4871
	79	0	67	1	1	5.55	1.52	3.66	1.14	8.08		4.22	0.37	1.72	1.91	76.1	6.1	17.8	603.2	207.7	74	3.934
	80	1	68	1	0	2.75	0.77	1.59	0.96	4.99	13.5	4.58	0.38	2.7	1.29	68.8	10.4	20.8	543.3	247.8	83.8	3.526	0.14109	0.0832723	31.6442
	81	1	67	1	1	3.92	1.08	2.45	1.14	7.22	11.46	6.02	0.39	3.77	1.5	73.1	7.8	19.1	791.4	329.8	101.7	3.586	0.118454	0.08774	35.2008
	82	1	67	1	1	2.87	0.96	1.81	0.77	5.75	14.38	6.35	0.78	3.48	1.58	72.3	12.9	14.8	612.4	169.8	90.3	3.262	0.100319	0.0572451	32.6181
	83	0	50	0	0	3.43	0.97	1.65	1.66	5.15	8.23	3.8	0.27	1.81	1.51	74	13.1	12.9	1069.4	564.9	114.8	2.488	0.110423	0.0788008	40.5608
	84	1	63	1	0	4.8	2.83	3.11	0.87	5.21	15.58	6	0.43	3.72	1.6	77.7	11.6	10.7	432.1	318.7	124	2.131	0.096252	0.0587342	31.4054
	85	1	60	1	0	4.7	2.45	3.15	1.77	6.92	21.15	4.9	0.37	2.63	1.76	78.7	5.9	15.4	780.2	499.6	91.7	5.02	0.0866279	0.0714234	23.7389
	86	1	63	1	0	6.17	1.17	1.46	1.17	5.23	10.4	5.74	0.46	3.21	1.9	80.2	4.8	15	709	305	89.7	3.802	0.127897	0.0968627	53.7185
	87	1	64	1	0	4.49	0.83	2.56	1.76	5.66	16.24	4.55	0.3	3.36	0.81	68.4	11.1	20.4	763.3	354	105.9	3.528	0.146511	0.0973506	15.436
	88	0	67	1	0	3.38	1.51	1.64	1.54	5.28	11.78	7.42	0.54	5.38	1.17	74	11.1	15	603.4	100.2	67.2	3.168	0.0991276	0.0749135	27.2502
	89	1	42	1	0	4.47	1.15	2.79	1.41	5.89	11.57	8.82	0.69	6.34	1.56	89.9	1.9	8.2	390.8	305.9	73.8	2.949	0.103549	0.0583722	26.2203
	90	0	68	1	1	4.89	1.16	3.09	1.37	6.53	10.14	7.16	0.43	5.24	1.34	85.3	5.1	9.7	525.8	308.7	104.9	4.512	0.0811586	0.0416025	19.2798
	91	0	66	1	1	5.16	1.12	3.4	1.18	4.92	5.11	4.08	0.28	2.45	1.16	80.2	12.5	7.3	869.7	624	143.3	2.574	0.118711	0.0950719	68.7967
	92	1	57	0	0	2.99	1.07	1.79	0.92	4.73	9.46	5.67	0.41	3.91	1.16	82.4	6.9	10.7	1162.5	607.3	129	3.345	0.0943031	0.0588257	34.4776
	93	1	68	1	0	3.96	0.97	2.46	1.95	4.12	15.29	5.78	0.67	4.02	0.96	82.1	4.5	13.4	1402.7	800.9	121.6	4.302	0.0616128	0.0458552	19.689
	94	0	59	0	0	3.85	1.49	2.45	0.91	5.07	3.26	2.03	0.31	1.13	0.74	76.4	7.3	16.3	264.1	537.7	84.7	5.022	0.148379	0.184892	24.6716
	95	1	60	1	0	3.3	1.56	2.07	0.87	5.12	8.04	5.64	0.56	2.7	2.21	83.9	8.4	7.6	824.3	404.9	138.9	3.879	0.0865179	0.0635368	36.3398
	96	0	41	1	0						8.47	6.14	0.46	3.9	1.53	86.4	7.5	6.1	1509.3	1306.9	91.1	4.962	0.0878382	0.0728411	21.3287
	97	0	61	1	1	6.32	8.64	2.98	0.93	10.13	9.3	5.79	0.27	2.61	2.73	82.9	5	12.1	705.3	398	109.5	3.549	0.183349	0.11447	30.7793
	98	0	67	0	0	5.89	1.83	3.47	1.6	5.89	10.52	7.79	0.4	5.94	1.39	81.1	6.1	12.8	692.9	329.6	71.9	5.892	0.163166	0.0433279	15.1636
	99	1	47	1	1	3.48	0.86	1.98	1.23	7.17	7.34	5.28	0.38	3.64	1.15	73.5	11	15.5	1169.9	493.5	114.6	2.718	0.117442	0.0669706	22.31
	100	0	64	0	0	6.44	1.15	4.05	1.59	5.57		5.91	0.38	3.5	1.85	63.8	9.7	26.5	1572.9	1138.6	72.4	1.92
	101	0	62	0	0	6.3	1.9	4.37	1.17	6.5	10.91	6.32	0.45	3.98	1.66	63.9	19.2	16.9	1454.9	783.6	106.4	4.229	0.081319	0.10911	32.7332
	102	1	51	0	0	3.66	1.1	2.45	0.68	4.92	11.65	10.32	0.68	5.69	3.63	76.7	13.5	9.8	539	1190.2	149.8	3.7115	0.0644895	0.0997842	21.4589
	103	1	51	0	0	3.09	2.03	1.87	0.68	5.79	9.09	6.25	0.5	4.31	1.23	74.2	9.5	16.3	1127.1	519.7	135.3	3.299	0.0434098	0.038813	48.6746
	104	0	68	1	0	4.61	0.89	2.45	1.72	5.78		5.79	0.34	3.68	1.71	63.6	12.7	23.6	914.9	413	95.6	4.644
	105	0	49	1	0	4.36	1.65	2.64	1.16	5.81	13.05	6.93	0.22	5.21	1.45	77.1	5.4	17.5	552.1	332.8	60.6	5.5715	0.0896109	0.0651401	50.1307
	106	1	67	0	0	4.64	2.07	3.02	0.82	5.85	12.91	6.38	0.53	4.17	1.5	84.2	6.6	9.2	409.9	313.6	142.1	4.799	0.064406	0.0594437	24.8279
	107	0	63	0	0	9.23	3.44	5.84	1.66	6.97	11.07	5.47	0.37	2.42	2.55	53.6	11.9	34.5	403.4	259	101.4	3.8465	0.101732	0.107784	10.6411
	108	1	48	0	0	4.29	1.46	2.77	0.92	5.67	8.6	5.88	0.44	3.65	1.62	71.3	10.6	18.1	436.5	396.4	105.8	2.0615	0.0872686	0.0729929	39.7505
	109	1	59	1	0					5.37	10.18	6.44	0.71	4.53	1.06	68	19.3	12.6	337.7	235.6	88.8	5.5415	0.107137	0.0641482	39.2269
	110	1	40	1	0	5.65	1.36	3.4	1.877	6.52	19.64	5.84	0.38	3.72	1.56	81.1	10	9	474.8	405.5	199.8	3.1415	0.0709937	0.0484691	7.97739
	111	1	49	1	0	2.27	0.58	1.2	0.86	5.13	9.11	4.25	0.37	2.93	0.91	70	16.4	13.6	490.9	329	129.9	3.899	0.153697	0.066266	28.7763
	112	1	63	0	0	4.91	2.9	2.87	1.21	4.43	30.01	4.66	0.64	2.75	1.21	77	14.9	8.1	461.2	284	112.8	1.6865	0.0500327	0.0535053	26.7298
	113	0	65	1	0	5.51	4.01	3.38	0.88	5.6	23.47	4.85	0.31	2.53	1.77	76.3	10.7	12.9	544.8	406.6	146.4	2.4815	0.083389	0.0979593	14.0183
	114	1	62	1	1	3.73	1.04	2.39	0.86	7.74	15.98	5.15	0.54	2.57	1.85	84.5	6.6	8.8	775.3	262.4	84	2.0015	0.091562	0.0852474	17.4155
	115	1	54	0	0	4.01	1.75	2.72	0.69	4.82	14.25	4	0.33	2.2	1.36	78.8	5.4	15.8	442	298.2	178.3	3.539	0.0651976	0.0535584	17.8467
	116	0	56	0	0	4.92	0.9	2.98	1.32	5.55	9.17	4.69	0.4	2.1	1.94	72	12.4	15.6	908.1	559.3	86.2	2.579	0.0738555	0.0540217	9.42028
	117	1	56	0	1	4.89	4.2	3.14	0.57	6.75	12.18	5.19	0.42	2.81	1.72	77.7	5.8	16.5	781.7	425.8	97.2	3.314	0.0768283	0.0519378	46.3438
	118	1	63	1	0	2.86	1	1.53	0.94	5.13	14.07	4.35	0.43	2.24	1.26	81.8	8.2	10	739.3	518.8	97.5	2.272	0.0983388	0.058027	13.6583
	119	1	47	1	0	6.21	1.97	4.01	1.27	5	11.14	7.14	0.57	4.44	1.98	80.1	10.1	9.8	955.3	519.5	153.8	4.504	0.0738203	0.0347234	22.1534
	120	0	72	0	0	4.76	1.01	2.55	1.74	4.44	9.01	3.35	0.3	2.38	0.62	77	10.2	12.8	750.2	528.5	126.1	5.05	0.0274523	0.0405562	41.0575
	121	0	56	1	0	3.71	0.91	2.46	1.25	5.75	7.87	5.27	0.32	3.54	1.36	86.1	6.7	7.2	417.4	273.2	73.2	3.58	0.115906	0.0726261	15.6346
	122	1	55	0	0	5.94	2.56	3.9	1.09	7.34	7.93	4.96	0.7	3.19	1.13	85.6	4.2	10.2	315.9	268.3	59.1	3.934	0.0780889	0.0437319	35.5142
	123	0	70	1	0	2.97	0.92	1.43	1.24	4.91	14	5.55	0.43	3.47	1.49	71.8	12.3	15.9	815.3	262.1	86.5	2.488	0.0428179	0.0638481	23.2492
	124	0	74	1	1	3.32	0.73	1.86	1.21	7.41	27.68	4.56	0.26	2.72	1.4	79.7	7.3	13	408.6	223.3	64.5	2.182	0.0899153	0.0587335	41.8382
	125	1	50	0	0	3.79	3.81	2.24	0.84	7.61	8.14	6.15	0.36	4.58	1.29	82.6	5.6	11.8	1427.3	381.8	89.6	3.742	0.0710101	0.0266244	44.9103
	126	0	63	0	0	4.98	1.53	3.31	0.91	6.58	15.8	6.19	0.4	3.4	2.22	84.4	7.9	7.7	1016.3	578.3	94.4	4.492	0.114568	0.0691614	16.7764
	127	1	57	1	0	4.42	1.69	2.61	1.2	5.95	18.83	5.54	0.48	3.59	1.28	71.8	9.5	18.8	398	258	81.8	3.454	0.0722118	0.0430056	34.2317
	128	1	45	0	0	3.17	1.51	1.75	1.09	5.6	11.4	5.57	0.32	2.71	2.26	75	8.6	16.4	652.8	320.3	92.4	3.556	0.126513	0.132369	22.1698
	129	0	67	1	0	3.49	0.77	1.73	1.48	6.23	9.68	5.43	0.42	3.55	1.4	80.6	6.6	12.7	697.5	396.5	84.3	3.646	0.0753003	0.0451011	46.915
	130	0	44	1	0	3.42	0.43	2.03	1.24	6.31		5.16	0.58	2.74	1.73	80.5	10.6	8.9	1285.9	510.9	99.7	4.186
	131	1	58	1	1	3.34	1.22	2.03	0.99	6.58	16.02	8.37	0.71	4.53	2.7	85.5	3.3	11.2	2155.4	321	94.3	4.39	0.0547483	0.0574445	19.199
	132	1	48	1	0	2.88	1.18	1.56	1.98	5.75	10.15	5.24	0.38	2.46	2.28	69.7	7.5	22.8	1889.5	330.3	85.6	4.546	0.110701	0.0737356	11.3848
	133	1	61	1	0	3.84	2.51	2.41	0.77	6.86	6.75	5.02	0.3	3.11	1.57	85.1	5	9.9	1102.8	453.7	123.6	5.494	0.1091	0.0930239	34.356
	134	1	69	1	0	3.5	0.61	1.85	1.38	5.28	12.62	4.48	0.49	2.27	1.56	66.1	8.1	25.9	1337.3	467.1	65	3.976	0.122575	0.103808	47.8911
	135	1	63	1	0	5.38	0.85	3.46	1.27	6.41	6.66	6.72	0.54	4.43	1.65	84.5	6.6	8.8	775.3	262.4	84	3.376	0.138184	0.0698805	47.6115
	136	1	61	0	0	3.92	0.94	2.25	1.25	5.01	9.43	7.3	0.46	4.88	1.86	85.5	8.7	5.9	1670.7	694.7	161.6	3.064	0.0729547	0.0354929	44.0151
	137	0	75	0	0	5.53	1.87	3.72	1.2	5.2	9.97	4.14	0.38	1.79	1.9	76.7	12.3	11	1616.5	865.4	146.8	3.928	0.0900141	0.0192506	54.95
	138	1	56	0	1	4.3	1.73	2.84	0.86	7.14	10.85	6.12	0.35	3.79	1.85	76.7	11.6	11.7	2458	1115.6	149.2	4.354	0.161018	0.021011	50.1803
	139	1	59	1	1	4.02	1.11	2.57	1.05	7.96	10.25	5.41	0.34	4.03	0.91	74.6	6.3	19.1	1726.4	793.2	116.9	3.172	0.113122	0.0352993	43.6745
	140	1	61	1	0	4.38	1.75	2.88	0.77	6.58	25.82	7.27	0.54	4.7	1.75	66.2	15	18.8	1826.3	883.3	155.1	2.404	0.0853331	0.0608665	46.9382
	141	1	57	1	0	4.15	1.79	2.64	0.91	6.29	14.38	8.98	0.56	6.37	1.82	92.4	3.5	4.1	2148.5	1078.7	138	4.606	0.0566837	0.0408777	33.8942
	142	0	73	1	0							5.96	0.48	4.25	1.13	87.4	7.8	4.8	1724.4	596.9	197.1	4.234	0.0511253	0.040418	61.665
	143	0	69	1	1	3.91	1.57	2.44	0.9	7.23	26.62	5.9	0.63	2.99	1.86	72.3	10.5	17.2	1053.4	799.4	114.7	3.118	0.0905198	0.0387843	41.8151
	144	1	54	0	1	2.88	2.35	1.64	0.69	7.22	15.21	4.67	0.39	3.03	1.08	82.7	9.1	8.2	1621.3	1005.9	145.5	3.922	0.0818346	0.0166082	63.7176
	145	1	60	0	0	5.34	4	3.4	0.78	4.64	28.59	5.36	0.49	3.25	1.47	81.1	8.4	10.5	1013.1	540.8	110.7	3.874	0.0729964	0.0412255	45.3349
	146	1	65	0	0	5.3	1.15	3.56	1.07	5.15	7.52	5.39	0.42	3.38	1.48	63.1	17.9	19	2012.9	1082.7	132.9	4.528	0.0984281	0.020633	71.0211
	147	0	67	1	0	3.36	1.67	1.89	1.1	5.35	44.87	6.3	0.52	3.77	1.91	77	7.9	15.1	1648.1	586.3	117.9	3.366	0.0942046	0.0582043	58.92
	148	1	62	0	0	5.34	1.51	3.61	1.12	6.25	12.18	8.22	0.45	5.77	1.83	76.5	12.5	11	970.1	415.7	135.1	2.113	0.0480352	0.0762137	26.0039
	149	1	52	0	1	4.16	1.31	2.82	0.79	11.7	10.43	7	0.48	4.44	1.87	77.9	8	14.1	1516.3	811.7	130.5	4.192	0.118185	0.0820112	51.6655
	150	0	71	1	0	5.81	1.27	3.4	1.73	5.42	8.06	5	0.39	2.66	1.71	74.9	10.8	14.3	1121.8	573.5	113.3	4.437	0.100942	0.0636885	47.6895
	151	0	70	1	0	4.27	1.78	2.49	1.2	5.34	13.64	6.33	0.54	3.99	1.72	68.5	12.2	19.3	965	508.4	124	4.199	0.136474	0.0215036	60.9151
	152	0	66	1	0	3.57	1.15	2.23	0.95	5.01	12.64	6.23	0.52	3.92	1.6	76.9	11.6	11.5	1494.6	829	107.8	3.905	0.0831476	0.04713	70.3653
	153	1	65	0	0	3.39	1.51	2.21	0.76	5.94	12.08	2.75	0.71	0.7	1.16	92.3	4.8	2.9	1326.7	654.5	156.8	3.744	0.0454342	0.0283643	66.5148
	154	1	57	1	0					12.33	14.11	6.84	0.46	4.11	2.15	84.9	10.2	4.9	1644.5	926.5	164.8	4.198	0.0805458	0.0661643	45.3132
	155	1	57	0	0	6.64	6.61	3.94	1.04	5.28	12.19	6.13	0.31	4.17	1.56	74.9	7.8	17.4	1864.9	1037.9	139.7	4.132	0.139313	0.0935621	48.4321
	156	1	66	1	0	3.75	1.85	2.37	0.88	5.73	20.03	4.2	0.36	2.33	1.43	72.9	8.8	18.3	1333.5	668.2	80.9	3.002	0.0633225	0.0453628	68.6559
	157	0	61	0	0	3.09	1.43	1.91	0.85	5.26	9.62	3.81	0.27	2.15	1.21	79.5	9.7	10.8	942.5	558.2	109.6	3.975	0.145268	0.0990181	66.9645
	158	0	67	0	0	3	1.19	1.75	1.03	4.97	9.96	4.83	0.44	2.99	1.23	72.9	10.5	16.6	1562.3	724.7	117.4	2.974	0.0924371	0.0651322	59.0426
	159	1	55	0	0	2.62	1.83	1.6	0.72	6.03	14.27	5.62	0.28	3.46	1.81	73.2	9.1	17.6	1014	680.5	84.4	4.227	0.114222	0.057157	58.1514
	160	1	44	1	0					6.46	13.8	6.88	0.5	4.76	1.36	58.2	17.6	24.2	1294.1	544.7	115.3	3.422	0.0715116	0.0310667	57.3188
	161	0	50	1	0	3.69	0.85	2.11	1.38	5.1	5.84	4.94	0.41	3.22	1.23	79.6	12.4	8	1074.1	642.2	101.6	4.29	0.072841	0.0335041	47.5619
	162	1	54	0	1	3.58	1.68	1.89	1.29	6.79	10.66	5.81	0.37	3.66	1.67	74.1	12	13.9	1217.3	722	116.4	4.017	0.0957189	0.0620791	66.4113
	163	1	55	1	0	5.22	3.51	3.16	1.15	6.41	14.55	4.34	0.34	2.4	1.34	82	7.2	10.7	666.4	320.9	106.5	3.674	0.0537993	0.0366269	52.5117
	164	1	75	1	0	4.78	1.23	3.34	0.9	4.65	6.91	5.31	0.52	3.53	1.08	66	13.4	20.6	1002.8	562.9	91.1	2.897	0.0778092	0.0426898	69.4881
	165	1	41	1	1					9.46	12.66	7.33	0.57	4.41	2.12	71.8	14.1	14.1	1890.9	792.3	132.7	3.408	0.100498	0.0824363	32.2818
	166	1	60	1	0	3.99	1.39	2.33	1.28	5.24		6.25	0.8	3.92	1.17	85.2	8.4	6.5	1207.9	553.6	140.2	3.7865
	167	1	54	0	0	4.25	2.1	2.74	1.02	5.01		6.42	0.56	4.7	1.05	88.6	7.3	4.1	1807.8	1123.5	142.4	4.8563
	168	0	72	1	1	4.26	2.04	2.93	0.69	5.84		4.49	0.58	2.19	1.63	62.5	8.1	29.4	525.6	331.3	108.9	3.3241
	169	1	41	1	0	2.76	1.65	1.59	0.84	5.12		4.29	0.42	2.19	1.52	78.8	8.2	13	900.7	468.4	91.8	2.813
	170	0	69	1	0	2.58	1.89	1.58	0.85	7.55		8.68	0.57	5.7	2.29	84.4	7.9	7.7	1016.3	578.3	94.4	3.835
	171	0	44	0	0	4.15	1.03	2.57	0.65	5.12		3.76	0.34	2.13	1.12	76.2	10.2	13.7	1029.4	371.8	105.3	2.694
	172	1	51	1	0	3.62	1.46	2.33	0.89	6.07		5.34	0.4	3.22	1.4	85.6	7.7	6.7	1133.4	413.2	146.6	2.561
	173	0	46	1	0	2.13	1.23	1.04	1.27	5.55		6.3	0.63	3.46	1.99	87.1	6.3	6.5	1061.3	485.5	107.2	4.402
	174	1	61	1	0	3.84	1.79	2.42	0.92	7.62		13	0.92	10.16	1.84	85.1	8.2	6.8	864.6	554	92.5	4.162
	175	1	62	1	0					7.23		11	0.9	7.18	2.72	80.5	8.3	11.2	969.2	332.2	117.5	3.707
	176	1	73	1	0	3.93	1.34	2.28	1.06	8.13		4.77	0.56	3.13	0.97	73.3	14.3	12.4	710.6	730.4	192.2	3.562
	177	1	42	1	0	2.25	0.61	1.22	0.75			5.62	0.61	3.81	1.15	59.1	12.3	28.6	1257.1	415.4	132.2	4.047
	178	0	49	1	0							7.16	0.48	5.38	1.25	90.8	4.2	5	428.2	268.7	94.1	5.4012
	179	1	62	1	0	5.4	1.79	3.73	0.96	5.04		6.79	0.47	4.45	1.64	74.5	14.1	11.4	915.3	196	87.8	3.897
	180	1	66	0	0	2.95	1.25	1.57	1.19	7.76		6.7	0.54	4.91	1.13	90	5.6	4.4	557	262.3	80.8	4.972
	Clinical parameters															Monocyte subsets（%）			MFI			Mean	Mean ΔCq		ARID5B methylation level (%)
2、Control	No.	Gender (male/female)	Age (year)	Hypertension (yes)	Diabetes (yes)	TC mmol/L <5.18	TG mmol/L <1.70	LDL-C mmol/L >3.63	HDL-C mmol/L >1.04	GLU	Hcy	WBC（x109）	Monocyte （x109）	Neutrophile (x109)	Lymphocyte (x109)	Classical (%)	Intermediate (%)	non-Classical (%)	m1-CCR2	m2-CCR2	m3-CCR2	5-mC (%)	DNMT1 expression	ARID5B expression	cg25953130 (%)
	1	1	48	0	0	4.15	1.22	2.56	1.37	5.47	7.81	5.36	0.35	2.74	2.14	78.8	4.2	17	970	864.2	192.7	5.2492	0.150777	0.16193	10.3837
	2	0	51	0	0	4.69	0.78	2.59	1.84	4.83	8.65	4.8	0.28	2.47	1.84	71.7	4.7	23.6	1254.7	714.7	225	4.8892	0.115003	0.111003	17.3792
	3	1	54	0	0	4.23	0.71	2.66	1.42	5.17	8.18	4.2	0.3	2.22	1.63	77.3	4.8	17.9	603.8	568	120.4	5.6297	0.0730357	0.0673034	38.0027
	4	1	64	1	0	3.91	1.65	2.42	0.93	5.71	8.82	9.42	0.64	5.26	3.2	70.9	11.1	18	499	279	114.7	3.9292	0.0864436	0.0643996	15.1171
	5	1	47	0	0	3.97	1.32	2.92	1.05	5.31	11.32	6.4	0.61	2.95	2.51	88	3	9	563	237.2	93.8	4.8742	0.0867117	0.0720104	10.6721
	6	0	48	0	0	5.15	0.62	2.98	1.95	5.11	5.19	4.74	0.4	2.25	1.96	79.3	5.3	15.4	445.9	197	134.5	4.6642	0.0794824	0.0928665	5.41657
	7	1	58	0	0	4.27	0.58	2.35	1.88	4.57	2.93	6.44	0.43	3.66	2.24	80.1	6.4	13.5	455.9	424.5	121.6	2.5393	0.0949616	0.0924808	5.66817
	8	1	56	1	0	4.49	1.72	3.06	1.15	5.04	8.04	6.16	0.44	3.59	2.03	81.9	5	13.1	528.5	199	133.7	2.8792	0.0790879	0.065162	44.9508
	9	0	54	0	0	3.91	0.92	2.74	1.26	5.6		5.21	0.28	3.59	1.31	74.7	7.3	17.9	471.9	386.3	146.3	3.9892
	10	0	50	0	0	2.97	0.75	1.43	1.46	5.5	4.01	5.52	0.51	3.04	1.77	87.6	3	9.4	570.8	349.5	154.3	4.5142	0.0738656	0.0411363	11.6477
	11	1	57	0	0	3.63	1.11	2.52	1.21	5.79		7.01	0.43	4.89	1.54	79.6	6.4	14	349.2	246.1	132.6	6.4942
	12	1	53	0	0	3.33	0.6	2.05	1.38	5.49	4	5.7	0.39	3.49	1.73	72.5	5.3	22.1	318.9	142.6	142.3	3.7042	0.17849	0.131719	8.67205
	13	1	50	0	0	5.11	0.74	3.62	1.5	5.6	9.59	5.19	0.37	2.29	2.44	76.5	6.6	16.9	771.7	149.7	149.9	5.6992	0.100738	0.096875	35.3365
	14	1	58	0	0	3.8	1.66	2.42	1.07	5.78	8.52	3.85	0.35	1.88	1.48	78.5	1.9	19.6	430.2	360.6	112.6	4.5592	0.121722	0.0924568	10.731
	15	1	42	1	0	4.54	1.57	3.18	1.38	4.98	9.83	7.79	0.39	4.72	2.54	72	2.2	25.8	343.4	210.8	146.2	5.3092	0.098284	0.128879	9.29335
	16	1	50	0	0	4.77	1.25	3.14	1.59	5.5	7.08	4.7	0.32	2.03	2.16	70.5	4.1	25.4	441	181.6	164.4	5.1742	0.113509	0.125071	2.45834
	17	0	79	0	0	4.4	1.13	2.94	1.53	4.79	3.66	6.29	0.52	3.24	2.31	82.5	6.3	11.2	603.3	278.1	146.5	2.956	0.0937195	0.0822566	16.9156
	18	0	52	0	0	4.97	1.34	2.66	1.87	4.66	6.21	4.41	0.31	2.44	1.43	79.8	3.3	16.9	594.4	471	127.2	5.254	0.0988247	0.0845103	24.5123
	19	1	63	0	0	4.35	0.89	3.2	1.13	5.43		4.55	0.36	3.06	1.07	77.1	4.1	18.1	503.1	189.1	41.2	4.2387
	20	0	49	0	0	5.02	1.72	3.01	1.47	5.11	9.2	5.76	0.29	3.52	1.84	71.3	3.6	25	480.8	240.9	174.6	7.204	0.274924	0.105552	32.2461
	21	1	75	0	0	4.37	0.95	2.27	1.64	5.08	5.32	4.24	0.35	2.26	1.4	81.9	6.3	11.8	367	256.3	171.9	3.373	0.128253	0.0514737	3.89099
	22	1	73	1	0	3.6	0.93	2.36	1.31	5.87	14.6	6.22	0.56	3.82	1.6	74	8.7	17.3	384.8	297.6	102.6	5.218	0.0678218	0.0385132	34.0038
	23	1	59	0	0	4.61	1.97	3.04	1.06	5.82	8.52	6.05	0.44	3.56	1.88	79.4	8.5	12.1	445.7	230.8	134.7	5.404	0.0672967	0.0490588	49.8618
	24	1	79	1	0	4.82	1.18	2.81	1.4	4.46	7.72	4.69	0.42	1.94	2.17	81.3	4.3	14.3	338.2	204	124.2	4.294	0.0894371	0.0689643	20.3545
	25	0	78	0	0	4.61	0.88	2.02	2.19	4.95		4.72	0.46	2.65	1.54	79.1	5.3	15.6	386	260.3	141.2	3.88
	26	0	57	0	0	4.85	1.33	2.67	1.68	6.02	7.88	6.89	0.48	3.63	2.68	73.5	7.4	19.1	642.6	289.6	113.5	4.12	0.099021	0.0649617	11.4071
	27	0	77	1	0	2.68	0.82	1.28	1	6.59	6.94	8.37	0.54	6.13	1.52	75.9	7	17.1	709.8	266.1	93.6	4.972	0.0910976	0.0662648	6.47228
	28	1	77	1	1	2.36	0.94	1.01	1.1	8.64	6.35	6.07	0.31	4.15	1.24	87.1	2.2	10.7	749.9	418.9	99.7	4.183	0.0672499	0.0598682	16.8565
	29	1	78	1	0	4.95	1.69	3.4	0.78	5.63	7.87	7.69	0.64	3.77	2.88	72.3	8.1	19.6	575.3	299.6	117.8	3.067	0.0646454	0.0503891	26.3906
	30	1	71	1	0	4.89	1.19	2.54	1.71	5.65	21.25	6.76	0.58	4.02	1.87	70.1	13.4	16.5	718.3	496.5	88.8	4.512	0.0743743	0.0643134	21.3032
	31	1	70	1	0	4.02	0.69	1.91	1.83	6.26		5.99	0.5	3.1	2.17	74	5.3	20.7	332.3	237.8	130.5	4.602
	32	1	52	0	0	3.41	0.87	2.16	1.15	5.23	8.08	7.56	0.42	4.34	2.49	73.3	7.3	19.4	562.5	307	113.6	5.082	0.0789991	0.0489794	19.6378
	33	0	82	1	0	4.84	0.67	2.64	1.71	5.56	7.8	5.07	0.43	2.27	2.04	68.6	5.9	25.6	292.9	127.1	138.6	3.687	0.0985464	0.0904428	9.22743
	34	0	59	1	0	4.7	0.97	2.51	1.81	6.44	7.54	4.97	0.42	2.6	1.79	69.6	7.9	22.5	784.9	196.3	181.3	6.252	0.182805	0.151944	13.4379
	35	1	60	0	0	5.05	0.73	2.9	1.79	5.67	6.43	6.54	0.5	2.95	2.95	75.8	4.1	20.2	594.7	290.3	85.2	5.382	0.13346	0.0946029	3.26756
	36	1	65	1	0	2.86	0.96	1.43	1.18	5.91	7.59	5.26	0.21	3.17	1.77	66.2	8.9	24.9	623.7	378.4	139.9	4.293	0.0982491	0.0697595	7.44142
	37	0	68	1	0	5.14	0.66	2.55	2.09	6.01	9.4	6.04	0.51	3.68	1.75	75.3	7.4	17.3	682.5	469.5	104.5	3.324	0.125827	0.08643	18.8486
	38	0	63	1	0	4.59	0.65	2.23	2	5.61		4.72	0.39	2.83	1.46	67.7	5.1	27.2	516.3	164	131.1	4.3327
	39	0	60	1	0	4.13	1.13	2.05	1.63	5.82	10.46	7.11	0.51	3.46	3.01	78	4.6	17.4	490.1	362	173.5	3.768	0.139161	0.140306	23.8439
	40	0	60	0	0	3.12	1.17	1.52	1.27	5.43	5.66	4.08	0.32	1.95	1.49	75.4	3.9	20.1	304	140.9	114.9	4.026	0.108844	0.0661383	29.6666
	41	1	54	0	0	4.16	0.88	2.82	1.16	6.02		5.18	0.26	2.52	2.28	77	3.3	20.7	764.5	628	152.5	5.1038
	42	1	58	0	0	4.83	1.4	3.09	1.25	6.1	4.98	7.2	0.49	3.41	2.87	72.6	7.9	19.5	1152.1	585.8	146	4.572	0.105724	0.113151	12.7371
	43	1	62	0	0	5.07	1.03	3.21	1.43	5.13	6.9	5.04	0.38	2.75	1.65	72.7	7.3	20	502.3	298.3	54.9	5.142	0.156708	0.0976922	10.0462
	44	1	64	0	0	3.38	0.85	1.52	1.49	6.38	10.1	5.71	0.39	3.04	2.01	74.2	3.8	21.9	766.3	433	115.1	5.438	0.108885	0.0648431	12.302
	45	1	56	0	0	3.65	1.28	2.29	1.12	6.3	5.5	6.4	0.57	4.11	1.66	73.4	3.6	23	362.7	213.9	90.1	2.764	0.0816354	0.0563419	18.9381
	46	0	80	0	0	4.84	1.63	2.75	1.61	5.67	3.77	6.93	0.4	3.67	2.77	80.4	4.3	15.3	798.1	384.7	130.4	3.793	0.108017	0.0743865	11.7239
	47	1	67	0	0	4.58	0.79	2.18	2.07	5.47	17.5	4.8	0.47	2.6	1.67	65.4	6.8	27.7	351.4	197.4	130.4	5.718	0.137157	0.0667721	18.7167
	48	1	80	0	0	4.3	0.76	2.87	1.32	5.66		7.45	0.38	3.84	2.97	74.7	4.9	20.3	1442.2	327.6	74.6	4.5461
	49	1	64	0	0	3.36	0.65	1.7	1.58	5.47	10.71	6.05	0.42	3.44	2.07	76.4	13.9	12.2	622.5	103.4	67.4	4.962	0.0819864	0.0516709	7.83278
	50	1	54	0	0	4.83	1.35	3.04	1.41	4.75	6.92	4.71	0.34	2.38	1.79	83.2	4.1	12.8	626.9	358.7	105.1	4.101	0.0892671	0.0544208	26.7006
	51	1	55	0	0	5.05	1.42	3.19	1.35	5.99		5.52	0.32	2.94	2.2	77.3	4.3	18.4	755	203.2	120.7	4.024
	52	1	55	0	0	5.07	1.03	3.21	1.43	5.13	10.01	5.9	0.34	3.43	2.04	75.7	5.9	18.4	25.7	210.3	127.2	3.856	0.13082	0.062136	27.2224
	53	1	66	0	0	4.25	1.47	2.68	1.05	5.51		5.49	0.46	2.89	2.04	82.8	3.8	13.4	361.9	312.5	131.9	4.0112
	54	0	64	1	1	4.29	1.67	1.65	1.31	6.74	8.8	4.03	0.33	1.89	1.74	73	6.3	20.7	282.9	224.7	133.7	4.2357
	55	0	61	1	0	4.81	0.99	2.96	1.5	5.81	6.47	4.95	0.29	2.59	1.95	70.7	6.3	23	374.9	92.4	93.1	3.73	0.113013	0.0380219	26.9679
	56	1	57	0	0	4.65	1.2	2.87	1.24	5.9		5.83	0.44	2.87	2.47	71.4	4.8	23.8	412.1	165.6	105.8	4.6955
	57	0	61	0	0	4.9	0.72	2.53	1.9	5.14	7.78	4.99	0.42	2.66	1.76	80.9	3.7	15.4	401.3	47.7	28.7	4.4687	0.0913646	0.0301611	28.1319
	58	1	83	0	0	4.66	1.19	2.99	1	5.97	7.75	8.59	0.44	5.79	2.16	87.5	3.3	9.2	321.8	219.3	133.6	4.8962	0.141435	0.0493651	17.9845
	59	1	77	0	0	4.99	1.29	3.43	1.1	5.86		6.4	0.49	4.09	1.56	82.2	5.3	12.5	220.4	226.1	119.8	4.7864
	60	0	78	0	0	4.14	0.83	2.47	1.44	4.51	9.59	4.03	0.25	2.17	1.51	80.1	8.7	11.2	548.9		247	4.6788	0.11065	0.0642181	35.2012
	61	1	83	1	1	3.18	1.32	1.55	1.16	4.95	10.1	6.39	0.57	2.66	2.67	72.6	2	25.4	872	256.5	93.1	3.9872
	62	0	85	1	0	4.27	0.76	2.15	1.8	5.18	10.3	6.26	0.6	2.55	2.68	79.6	3.2	17.2	588.3	234.1	226.4	3.6786	0.124282	0.117028	34.049
	63	1	76	1	1	5.01	1.45	3.33	0.97	5.58		6.56	0.58	3.71	1.92	75	4.6	20.4	516.7	121.8	123.3	3.9976
	64	1	86	1	0	2.81	1.28	1.56	0.92	4.35	14.2	6.62	0.34	3.72	2.38	63.2	11	25.8	848.7	445.2	154.3	2.5982	0.0885653	0.104184	18.4648
	65	0	82	0	0	3.25	0.79	1.79	1.31	5.29	10.9	7.82	0.46	5.58	1.63	79.7	5	15.3	896.9	208.1	128.5	4.5218	0.155467	0.0558222	8.89534
	66	1	79	0	0	4.73	0.63	3.28	1.38	4.75	9.8	4.99	0.38	2.56	1.66	72.5	7.5	20.1	597.2	228.5	152.4	3.9775
	67	1	85	1	1	3.8	0.99	2.29	1.35	4.61	11.1	7.42	0.59	4.9	1.64	73	9	18	859.1	571.6	114.7	3.8756
	68	0	83	0	0	3.9	0.89	1.84	1.75	5.84	13.8	7.34	0.5	4.68	2.08	76.9	7	16.9	961.7	659.1	140.1	4.1378	0.145894	0.0808196	45.7762
	69	1	84	1	0	4.54	0.85	3.08	1.4	4.09	9.6	5.7	0.48	3.54	1.5	72.6	2.4	25	674	232	131.2	5.51
	70	1	78	1	0	3.7	1.26	2	1.27	4.92	10.8	3.9	0.34	1.84	1.53	68.5	9.3	22.3	852.1	249.6	123.8	6.418	0.105922	0.100871	21.6203
	71	0	82	0	0	4.14	1.08	2.21	1.64	5.15	8.2	8.13	0.6	5.06	2.15	82.4	6.2	11.4	755.3	314.3	106.2	5.9058	0.0919559	0.0887728	31.0946
	72	1	65	0	0	4.91	1.69	3.03	1.26	6.04	17.8	5.36	0.35	3.66	1.29	77	9.8	13.2	969.6	562	163.4	3.4418	0.125809	0.0533418	37.4939
	73	0	71	0	0	4.57	1.12	2.12	1.88	5.4	9.28	9.32	0.48	5.91	2.71	75.8	4.3	19.9	1321.8	679.5	115.4	5.6658	0.105357	0.0728758	3.00169
	74	0	64	0	0	4.67	1.12	1.86	2.26	5.68	6.4	4.96	0.31	2.27	2.29	76.1	6.3	17.6	777.5	195.2	151.5	3.5698
	75	0	66	1	0	4.2	1.4	2.39	1.29	5.06	9.6	6.54	0.46	3.15	2.72	76.2	7.9	15.9	1009.2	684.8	76.4	4.3898
	76	0	67	1	0	3.5	1	1.45	1.58	5.04	10.8	6.06	0.31	3.87	1.7	75.9	4.8	20.3	1644.3	606.2	96.4	3.8898
	77	0	69	1	0	3.39	1.22	1.82	1.16	5.33	11.8	7.5	0.55	3.86	2.9	72.2	3.8	24	764.4	335.9	113.3	5.228
	78	1	67	1	0	4.32	1.49	1.86	1.9	5.96	6.6	5.42	0.31	3.31	1.66	76.3	3.6	20.1	702.3	502.6	84.8	4.528
	79	0	68	1	1	4.24	1.54	2.66	1.26	5.33	17.2	5.31	0.38	2.81	1.91	71.6	3.4	25	1003.3	236.8	118.1	3.576	0.0740974	0.111638	3.20206
	80	0	64	1	0	4.38	0.92	2.9	1.26	5.46	13	6.59	0.49	3.56	2.39	78.8	4.4	16.8	712.8	183.7	128	2.666	0.0994138	0.0900912	18.7787
	81	0	68	0	0	4.66	1.16	2.79	1.56	5.3	14.8	6.04	0.53	2.52	2.75	73.2	6.3	20.5	775.3	214.6	114.8	4.248	0.174138	0.0997316	25.5807
	82	1	66	1	0	5.17	1.71	3.42	1.31	5.54	11.2	6.36	0.45	2.94	2.84	69.9	5.7	24.4	696.4	329.7	105.2	3.702	0.163626	0.0865047	15.4751
	83	1	63	0	0	4.85	0.69	3.47	1.21	5.76	10	6.7	0.43	3.32	2.43	71.1	3.1	25.8	565.8	401	136.5	3.688	0.17122	0.0986343	11.687
	84	1	62	0	0	3.95	0.84	2.52	1.25	5.29	11.9	7.19	0.33	4.67	2.14	76.7	2.4	11	584.4	180.6	155	5.466
	85	1	58	0	0	4.83	1.57	3.41	0.85	4.76	11.22	4.24	0.36	2.04	1.68	73	1.2	25.9	554.1	260.6	144	3.919	0.0556182	0.0733596	42.4489
	86	0	63	1	0	4.02	0.95	2.51	1.33	5.77	9.27	4.97	0.37	2.2	2.3	73.1	2.3	24.6	448.5	288.3	133.3	4.325	0.120989	0.0808164	10.4944
	87	0	59	0	0	4.19	0.98	1.9	1.41	5.48	9.4	6.27	0.39	2.58	2.95	91.9	2.7	5.4	512.7	366.2	126.8	4.458	0.0801873	0.0853737	5.94077
	88	0	62	0	0	4.89	0.95	3.25	1.3	5.52	10.6	6.24	0.35	2.71	3.08	79	6.2	14.8	379.7	214.4	84.2	4.647
	89	0	57	1	0	4.49	1.21	2.9	1.28	5.07	12.4	4.87	0.3	2.26	2.26	78.7	3.4	17.9	472.4	115.4	100.8	5.4065	0.14993	0.100637	47.1108
	90	0	60	0	0	4.33	0.97	2.82	1.17	5.66	9.1	7.18	0.53	3.9	2.65	88.7	8.5	2.9	303.8	144.2	64.6	5.1515
	91	1	54	0	0	5.22	1.56	2.93	1.54	5.33	12.7	5.51	0.32	3.16	1.89	77.9	4.4	17.7	400.1	147.9	95.7	4.8815	0.140994	0.143399	36.5869
	92	1	77	0	0	4.91	1.53	3.11	1.46	5.24	6.38	6.43	0.6	3.51	2.14	81.5	2	16.5	361.4	146.4	135.2	4.559	0.0762437	0.0805718	40.6157
	93	1	54	0	0	4.96	1.13	3.28	1.32	5.26	12.3	5	0.42	2.24	2.18	77.5	5.3	17.2	536	180.8	97.8	6.209	0.100106	0.0904448	16.9549
	94	0	55	0	0	4.75	1.12	3.15	1.24	5.14	13.3	6.57	0.36	3.38	2.69	60.7	6.9	32.4	721.8	299.7	133.6	4.3565	0.229177	0.0723198	22.3316
	95	1	55	0	0	4.57	0.89	3.1	1.24	5.74	20.4	5.43	0.41	2.78	1.93	71.1	6.7	22.2	498.7	366.3	155.1	8.1815	0.146172	0.0771264	53.2562
	96	0	84	0	0	4.28	1.02	2.43	1.49	4.91	9	5.85	0.23	3.55	1.92	87.3	1	11.7	608.9	243.5	119.2	8.7215	0.100014	0.0878723	12.2714
	97	1	56	1	0	4.38	1.61	2.84	0.99	5.13	6.41	4.8	0.37	2.43	1.88	83.8	4.5	11.7	908.4	222.3	83.8	5.7965	0.12167	0.082312	31.7716
	98	1	52	1	0	4.99	1.09	2.93	1.62	5.66	9.34	4.97	0.36	2.15	2.33	82.3	2.2	15.6	499.4	228.7	106.8	6.0815	0.128701	0.095872	6.30568
	99	1	58	0	0	4.26	1.67	2.65	1.32	5.29		5.19	0.25	3.32	1.53	89.7	4.9	5.4	2093.5	1416.1	74	4.3112
	100	1	77	1	0	5.06	1.58	3.34	1.33	5.21		6.56	0.35	3.13	2.76	87.3	5.4	7.3	1091.6	369.8	95.1	3.959
	101	1	78	0	0	4.28	0.46	3.15	1.06	6.09		5.22	0.42	3.11	1.46	80.7	8.5	10.9	1234.3	740.8	103.2	2.729
	102	1	61	0	0	4.64	0.81	3.33	1.37	7.42	9.34	4.64	0.28	1.91	2.29	70.2	7.1	22.8	1106.5	358.8	53.4	3.569	0.163757	0.124355	3.41379
	103	0	43	0	0	4.95	1.16	3.11	1.53	5.06		5.87	0.33	2.78	2.58	77.6	9.7	12.7	1225.5	683.8	119.8	5.4365
	104	1	51	0	1	4.08	1.21	2.44	1.52	8.27	11.81	7.87	0.49	5.35	1.87	81	8	11	744.1	449.8	111.6	2.594	0.155994	0.0555746	38.8938
	105	0	70	0	0	4.13	1.95	3.47	1.69	5.43	5.2	4.5	0.31	2.47	1.62	75.2	6.5	18.4	737.7	543.6	82	2.129	0.121727	0.105049	62.1319
	106	0	42	0	0	4.12	1.51	2.64	1.25	6.4		6.83	0.51	3.91	2.18	74.9	6.3	18.8	595.4	264.4	116.6	2.4065
	107	0	41	0	0	4.2	0.68	2.69	1.55	5.17	5.67	4.54	0.3	2.55	1.65	77.8	5.2	17	640.2	309.9	104.6	2.729	0.12038	0.101227	57.4688
	108	1	45	0	0	3.64	0.82	2.82	1.17	5.36	8.37	6.8	0.51	4.46	1.71	87	6.8	6.2	1196.6	418.5	78.9	2.3465	0.105401	0.0558318	48.0151
	109	1	68	0	1	3.49	1.6	3.36	1.2	5.12	11.14	6.8	0.45	3.3	2.82	87.8	3.6	8.6	849.3	453.1	120.2	3.2915	0.182801	0.0882432	49.6639
	110	1	42	0	0	3.63	0.98	2.64	1.22	4.86		2.8	0.15	1.48	1.12	75.4	6.9	17.7	778.4	282.1	110.5	4.738
	111	0	55	0	0	3.03	0.95	1.72	0.91	5.38	10.5	5.75	0.36	3.2	1.89	79.6	7.1	13.3	741.8	407.9	72.1	4.822
	112	1	62	0	0	2.47	1.11	1.36	1.11	5.77	6.33	4.03	0.29	1.9	1.79	68.1	7.8	24.2	682.2	266.7	83.2	4.684	0.09207	0.091024	29.8323
	113	1	84	0	0	4.78	1.32	3.11	1.59	4.73	9.55	4.52	0.42	2.54	1.52	68.2	6.5	25.3	931	276.5	95.7	3.694	0.0709621	0.0559998	45.7748
	114	1	41	0	0	4.09	1.64	2.96	0.86	9.48	10.04	7.73	0.41	4.78	2.33	92	4.3	3.7	698.6	465.4	184.4	4.954	0.0946348	0.0624777	42.6008
	115	0	55	0	0	4.53	1.31	3.1	1.38	5.58	8.39	7.86	0.43	4.01	3.11	74.1	5.5	20.1	535.7	499.1	128.4	5.77	0.0787661	0.113459	26.0527
	116	0	56	0	0	4.55	0.83	3.13	1.65	5.52	7.69	4.32	0.2	2.42	1.65	85.2	6.1	8.8	797.2	450.6	92.9	4.24	0.125736	0.110909	44.3397
	117	1	47	0	0	3.93	1.08	2.35	1.5	5.13	7.85	6.19	0.53	3.01	2.33	88.3	3.4	8.3	822.4	449	133.3	5.092	0.14746	0.112092	38.3222
	118	0	82	0	0	4.32	1.19	2.92	1.3	5.22	7.07	4.54	0.3	2.55	1.65	84.1	4.3	11.6	637.6	501.5	87.6	3.052	0.159552	0.0980579	32.7
	119	1	40	0	0	5.01	1.65	3.58	1.24	5.63	10.6	5.68	0.41	2.83	2.2	74.6	6.9	18.5	538.1	443.9	107	4.246	0.106343	0.0556349	70.8368
	120	0	44	0	0	4.72	0.66	2.94	1.8	4.95	7.6	4.56	0.25	2.32	0.25	78.5	7.7	13.8	865.6	817.3	155.2	4.792	0.158521	0.133318	42.263
	121	1	81	0	0	4.29	1.37	2.88	1.25	5.55	10.2	5.72	0.4	2.57	2.65	64.9	7	28.1	606	356.6	91.7	3.856	0.237134	0.0938763	16.4146
	122	0	55	0	0	4.98	1.2	2.07	1.81	5.5	7.12	4.77	0.24	2.87	1.48	71.4	6	22.5	635.9	316.2	64	4.72	0.16698	0.0964063	48.0813
	123	0	58	0	0	4.35	0.93	2.59	1.67	11.8	4.78	4.73	0.23	3.09	1.14	82.8	7.4	9.8	571.1	442.5	148.6	3.88
	124	1	45	0	0	3.79	1.03	2.26	1.3	4.29	7.06	5.3	0.41	2.7	1.97	81.2	6.7	12.1	524.7	478	107.3	4.354	0.128872	0.114137	43.7328
	125	1	50	0	0	4	1.11	1.91	1.57	5.14	16.02	5.53	0.5	2.97	1.91	82.1	7.6	10.3	1320.6	676.9	105.4	2.602	0.0812285	0.0711097	75.4333
	126	1	58	1	0	3.61	0.91	2.4	1.08	5.3	8.87	4.67	0.34	2.7	1.54	82.2	3.7	14.1	792.7	613.1	79.1	5.008	0.15384	0.0657364	63.8246
	127	1	43	0	0	4.82	1.56	2.97	1.23	4.9	11.39	7.48	0.54	4.29	2.43	85.5	6.5	8	1259.8	513.3	127.3	4.906	0.132069	0.0280547	42.339
	128	1	44	0	0	4.14	1.43	2.32	1.66	5.34	15.19	6.94	0.41	3.84	2.27	73	16.6	10.5	1097.2	417.2	149.4	4.318	0.163995	0.0670856	62.0805
	129	1	42	0	0	5.15	1.1	3.62	1.38		18.47	3.72	0.2	2.5	0.96	72.2	7.7	20.1	764	323	107.4	6.802	0.0934535	0.0511889	54.9604
	130	0	55	0	0	4.71	1.61	3.25	1.28	5.79	7.91	4.65	0.33	2.8	1.39	80.4	5.9	13.6	1346.8	315.7	102.4	3.082	0.12651	0.0951389	13.1434
	131	0	47	0	0	5.01	0.78	2.8	1.6	5.93		6.14	0.35	2.96	2.73	78.8	8.2	13	959.6	727.5	149.8	3.0018
	132	1	50	0	0	4.61	0.75	2.98	1.16	5.5		8.3	0.49	5.23	2.51	77.8	6.4	15.9	1596.5	742.2	137.8	4.264
	133	1	54	0	0	4.8	1.39	3	1.28	5.54	12.82	8.14	0.5	4.37	2.82	84.1	6.2	9.7	749.8	436	126	3.634	0.141642	0.0590538	59.1358
	134	1	48	1	0	4.82	1.36	3.15	1.14	4.57	17.72	4.51	0.36	2.61	1.43	78.1	9	12.9	866.5	469.6	122.4	4.636	0.10983	0.0737615	47.8488
	135	1	60	0	0	4.27	1.09	2.97	1.19	5.37	10.9	4.7	0.32	2.46	1.85	74.1	8.5	17.4	797.2	499.9	130.3	3.538	0.207366	0.0939472	38.233
	136	0	52	0	0	5.13	0.88	3.5	1.57	5.12		5.6	0.31	3.37	1.75	68.4	6.7	25	1890.6	914.6	112	5.65
	137	1	56	1	1	3.26	1.23	1.5	1.2	5.89	8.6	5.09	0.33	2.89	1.43	83.6	8.2	8.2	1387.3	576	126.4	3.616	0.1782	0.188382	2.45623
	138	1	51	0	0	4.88	1.04	3.05	1.29	5.07		3.99	0.24	1.98	1.64	69.3	7.8	22.9	1484.3	463	111	7.204
	139	0	48	0	0	3.79	1.03	2.26	1.3	5.94	10	5.94	0.4	3.43	2.02	59.6	6.1	34.3	1509.5	1123.7	91.2	3.772	0.1911	0.181141	12.1631
	140	1	41	0	0	4.36	1.37	2.09	1.7	5.33	6.89	6.8	0.44	4.3	1.89	84.1	5.1	10.8	681	416	134.2	4.21	0.1345	0.145105	13.5549
	141	1	56	0	0	4.92	1.43	2.98	1.28	5.64	20	7.51	0.56	4.79	2.09	82.5	4.6	12.9	1272.7	217.3	107.1	4.888	0.0568	0.0368408	56.04
	142	1	80	1	0	4.95	0.7	2.1	2.23	5.32	17.57	6.4	0.57	3.69	1.98	66.3	6.3	27.4	842.7	248.1	77.1	3.7	0.1622	0.178649	4.57287
	143	0	66	0	0	4.44	0.79	2.05	1.68	4.56	5.98	5.22	0.31	3	1.78	84.6	4.8	10.6	619.3	418.6	117.6	3.562	0.1355	0.131078	9.92399
	144	1	73	1	0	5.12	1.18	3.48	1.05	10.01	5.81	5.54	0.33	3.42	1.68	86.2	5.6	8.2	1263.4	476	111.6	4.774	0.0768	0.0765763	30.7352
	145	1	68	1	0	4.63	0.55	2.26	2.06	4.82	8.02	4.83	0.44	2.67	1.47	74.7	6.6	18.7	1263	521.1	118.7	3.232	0.0654	0.064553	17.1032
	146	1	62	0	0	5.18	1.21	3.06	1.48	4.91	12.62	6.32	0.38	3.3	2.5	80.3	4.7	15	1148.3	365.9	126.1	7.882	0.0892	0.0866042	24.3846
	147	0	64	0	0	4.42	0.73	2.53	1.53	4.69	3.82	7.94	0.46	5.14	2.17	85.7	3.1	11.2	1179.8	468.1	101.1	4.192	0.0672	0.0575504	17.5786
	148	1	77	1	0	4.02	1.32	2.24	1.24	5.84	9.12	4.73	0.38	2.33	1.92	75.8	4.5	19.7	1240.4	305.9	85.9	3.652	0.0889	0.0873021	20.6138
	149	1	70	1	0	4.13	0.88	2.25	1.5	5.65	9.07	5.24	0.28	3.28	1.33	74.1	10.2	15.7	740.4	453.7	116.5	3.19	0.0976	0.103938	8.3598
	150	0	69	0	0	5.17	0.98	2.86	1.68	5.57	10	5.64	0.32	2.89	2.35	78.1	6.3	15.6	1426.8	1096.9	110.6	3.79	0.1622	0.165109	17.5975
	151	1	70	0	0	5.06	0.45	2.9	1.78	4.89		6.14	0.55	3.3	2.11	87.6	6.1	6.3	1022.3	454	166.3	5.474
	152	1	78	0	0	3.39	0.99	1.86	1.08	5.03		6.35	0.49	3.55	2.1	76.6	6.1	17.3	830.8	355.4	106.1	4.22
	153	0	43	0	0	3.86	0.71	2.47	1.24	4.79		4.78	0.36	2.57	1.76	79.6	6.7	13.7	1003.5	255	117.7	5.529
	154	0	51	0	0	4.23	1.64	2.47	1.07	4.87		4.88	0.32	2.6	1.84	74.3	5.5	20.2	768.2	239.1	95.2	5.025
	155	0	64	0	1	3.96	1.35	2.06	1.34	6.06		7.63	0.46	4.17	2.91	79.1	5.2	15.7	1130.6	303.5	116.1	4.032
	156	0	48	0	0	4.56	0.97	2.66	1.7	5.04		5.64	0.22	3.29	1.97	84	5.1	10.9	784.4	371.8	91.8	3.872
	157	0	50	0	0	3.13	1.39	1.71	1.04	5.89	11	8.31	0.48	5.55	2.04	76.2	4.6	19.2	694.9	279.1	73.5	3.772
	158	1	67	1	1	5.15	1.08	3.52	1.12	9.59		6.45	0.52	3.76	2.08	87.9	3.9	8.2	899.7	311.3	102.6	4.907
	159	0	49	0	0	4.47	1.01	2.36	1.66	5.22	9.8	3.85	0.32	1.82	1.57	80.8	5.6	13.6	1577.3	827	119.8	4.882
	160	1	65	1	0	4.73	1.13	2.54	1.34	6.99		7.77	0.49	4.54	2.57	83.7	5.7	10.6	886.5	285.3	106.1	4.032
	161	1	80	0	0	5.52	1.19	2.68	1.39	4.53		5.47	0.47	3.36	1.57	84.3	4.7	11	895.3	282.1	89.1	4.8654
	162	1	80	0	0	4.88	0.94	2.18	2.17	4.56		4.7	0.32	2.75	1.59	77.7	4.8	17.4	376.3	132.8	92.7	3.852
	163	1	58	0	0	4.97	1.08	3.28	1.37	5.51		5.45	0.34	3.19915	1.71675	74.5	10.9	14.6				3.628
	164	1	53	0	0	4.3	0.67	2.82	1.18	5.06		5.62	0.42	3.00108	2.15246	73.7	5.3	21				4.289
	165	1	45	0	0	4.87	1.33	3.04	1.23	5.09		6.27	0.57	3.23532	2.35125	78.6	6.3	16.1				6.639
	166	1	47	0	0	5.17	0.68	2.99	1.89	5.39		5.18	0.33	2.78166	1.81818	75.3	7.3	17.4				4.364
	167	1	62	0	0	5.05	1.29	3.02	1.36	4.98		5.5	0.42	3.003	1.848	77.8	6.5	17.7				4.804
	168	1	73	1	1	3.58	1.57	1.96	1.15	7.31		4.48	0.39	2.44608	1.56352	72.6	8.5	18.9				3.9956
	169	1	72	1	1	3.07	1.29	1.53	1.06	4.79		6.33	0.41	3.29793	2.52567	71.3	7.3	21.4				4.0028
	170	0	57	0	0	3.55	0.74	1.95	1.4	5.1		3.86	0.35	2.35846	1.06536	76	6.1	17.9				4.6789
	171	1	53	0	0	4.67	1.18	3.34	0.97	5.64		5.01	0.26	1.99899	2.47494	69.2	8.4	22.4				5.919
	172	0	62	0	0	4.36	1.02	2.29	1.49	6.08		4.58	0.29	2.30832	1.91902	75.5	6	18.5				4.444
	173	0	46	0	1	4.69	1.12	2.48	1.78	14.38		4.99	0.34	2.8443	1.66666	75.2	4.6	20.2				4.094
	174	1	56	1	0	4.13	1.05	2.42	1.26	5.47		6.29	0.43	3.93754	1.70459	73.7	6.7	19.6				4.254
	175	1	50	0	0	4.81	0.96	3.14	1.24	5.06		4.81	0.29	2.94372	1.3949	74.7	6.6	18.7				5.094
	176	1	55	1	0	4.96	1.44	3.3	1.48	5.18		5.63	0.4	3.15843	1.95924	77.5	4.5	18				4.629
	177	1	50	0	0	4.05	0.47	2.47	1.32	5.42		5.66	0.3	3.85446	1.4433	75.9	5.4	18.7				4.999
	178	0	49	0	0	4.82	0.56	3.22	1.55	5.36		6.23	0.35	3.46388	2.26772	73.1	8.4	18.5				3.999
	179	1	58	1	0	4.95	1.01	3.27	1.36	4.96		6.09	0.41	3.45303	2.06451	78	6.7	15.3				4.379
	180	1	59	0	0	4.87	1.72	3.07	1.13	5.77		6.06	0.42	3.25422	2.25432	78.8	6.2	15				3.644
	181	0	56	0	0	4.23	0.86	2.72	1.16	5.38		4.22	0.36	2.47292	1.15206	78	4.2	17.8				4.7765
	182	0	47	0	0	4.58	0.87	2.83	1.47	5.13		5.29	0.38	2.79312	2.03136	84	5.2	10.8				4.814
	183	0	46	0	0	3.8	1.21	2.16	1.47	5.18		4.2	0.33	2.3856	1.365	81.6	6.5	11.9				5.4218
	184	1	53	0	1	3.8	0.85	2.2	1.3	8.58		4.14	0.25	2.74068	1.0971	77.9	9	13.1				3.892
	185	0	50	0	0	5.1	0.84	2.78	1.89	4.99		4.48	0.24	2.40576	1.72032	76.5	6.4	17.1				5.0074
	186	1	64	0	0	4.67	1.57	3.06	1.17	5.79		7.87	0.5	4.20258	3.00634	72.5	4.8	22.7				4.0021
	187	0	48	0	0	0.71	1.05	3.09	1.49	4.76		6.03	0.4	3.44916	1.82709	90	3.5	6.5				4.752
	188	1	56	0	0	3.93	1.67	2.6	0.87	4.99		5.51	0.54	3.16825	1.59239	83.6	3.6	12.8				4.8242
	189	1	80	0	0	4.6	1.35	2.89	1.04	4.53		4.94	0.3	2.40578	2.10444	71.3	7.3	21.4				3.738
	190	1	46	0	0	5.14	1.45	2.78	1.36	5.33		4.97	0.31	2.94721	1.46118	76.6	4.6	18.8				4.002
	191	0	77	1	1	4.15	0.87	2.47	1.44	6.59		3.7	0.24	1.8167	1.4763	86	3.3	10.7				7.386
	192	0	55	0	0	5.03	1	2.62	1.61	4.77		4.76	0.31	3.06544	1.36136	82.6	5.8	11.6				4.566
	193	1	55	0	0	4.71	1.08	2.95	1.45	4.67		6.26	0.47	2.52904	3.09244	82.8	6.2	11				5.736
	194	0	48	0	0	4.32	0.66	2.47	1.48	4.57		5.39	0.31	2.92138	2.08054	77.7	7.7	14.6				3.786
	195	1	80	0	0	4.31	0.95	3.09	1.19	5.16		5.94	0.47	2.9106	2.37006	77	3.3	19.7				4.464
	196	1	52	0	0	4.98	1.61	3.3	1.2	4.62		7.37	0.31	3.98717	2.43947	80	5.7	14.3				4.962
	197	0	46	0	0	5.06	1.41	3.35	1.44	4.88		5.84	0.57	3.42808	1.5768	74.9	5.8	19.3				4.434
	198	1	75	0	0	4.17	1.5	2.07	1.68	6.93		4.39	0.43	2.17305	1.70332	74.9	5.5	19.6				3.459
	199	1	53	0	0	4.09	0.64	2.46	1.39	5.96		4.39	0.35	2.4145	1.57162	77.9	6.2	15.9				4.109
	200	1	53	0	0	4.57	1.25	2.69	1.66	5.22		3.99	0.26	2.10672	1.58004	80.7	6.1	13.2				5.364
	201	1	57	0	0	3.53	1.56	1.98	1.15	6.14		7.03	0.42	5.04754	1.4763	79.7	5.8	14.5				4.639
	202	0	79	0	0	4.7	0.78	2.71	1.71	4.84		5.97	0.39	2.91933	2.60292	74.7	6.7	18.5				4.174
	203	0	45	0	0	4.58	1.03	2.6	1.58	5.04		5.49	0.29	3.11283	1.9764	70.8	11	18.2				5.329
	204	0	66	0	0	4.64	1.02	3.08	1.42	4.88		7.99	0.39	4.29862	2.90836	83.2	7.1	9.7				4.029
	205	1	50	0	0	4.85	0.95	2.45	1.46	4.77		5.98	0.55	3.5581	1.6146	72.6	6.1	21.3				3.164
	206	1	55	0	1	4.84	1.43	2.84	1.42	7.87		6.22	0.52	3.47698	1.9282	86.9	2.6	10.6				4.314
	207	1	73	0	0	4.61	0.62	2.5	1.55	4.97		5.79	0.36	3.09765	1.99176	82.9	1	16.1				5.729
	208	0	48	0	0	3.71	1.3	1.92	1.48	5.25		4.54	0.3	2.51062	1.589	80.1	6.3	13.6				3.704
	209	1	62	0	0	4.52	0.41	2.66	1.65	5.36		4.83	0.4	2.96562	1.31859	83.4	7.6	9				3.2231
	210	1	59	0	0	4.17	0.99	2.5	1.15	4.9		6.38	0.58	3.45796	2.03522	82.6	4.1	13.3				4.5567
3、Global 5-mC content (%) of monocyte subsets
	CAD				Control
	No.	classical	intermediate	non-Classical	No.	classical	intermediate	non-Classical
	1	5.49	3.43	5.76	1	4.38	4.35	4.22
	2	3.61	3.25	3.82	2	4.67	3.97	4.19
	3	5.68	4.51	4.68	3	4.42	4.52	4.82
	4	4.41	2.8	3.49	4	4.59	4.44	3.89
	5	4.6	3.3	3.94	5	4.08	3.88	4.36
	6	4.49	3.43	4.76	6	5.11	4.65	4.51
	7	3.61	3.25	3.82	7	4.72	4.21	4.44
	8	4.68	3.51	3.68	8	4.68	4.26	4.52
	9	4.41	3.8	4.49
	10	3.6	4.3	3.94
	11	4.89	4.43	4.68
	12	4.61	4.25	3.49
	13	4.68	4.11	3.94
	14	4.41	3.8	3.76
	15	4.6	4.3	3.82

## Sheet: Cell
THP-1								Primary monocytes
1、global 5-mC content								1、DNMT1 and ARID5B relative expression (ΔCq)
(1)、FA								(1) 、DNMT1 relative expression
No.	NC	0.1μm	0.5μm	1.0μm				①、ox-LDL (50mg) + FA (0.5μm)
1	4.31	5.75	5.85	6.17				No.	NC	FA	ox-LDL	ox-LDL+ FA
2	4.13	5.51	6.06	6.86				1	0.02371	0.02423	0.01479	0.02212
3	4.37	4.85	5.12	5.52				2	0.02293	0.02384	0.01481	0.02266
(2)、Hcy (0.5μm) + FA (0.5μm)								3	0.02391	0.02876	0.01546	0.02034
No.	NC	Hcy	Hcy + FA					4	0.02409	0.0277	0.01473	0.02017
1	4.31	3.77	4.24					②、Hcy (0.5μm) + FA (0.5μm)
2	4.23	3.8	3.99					No.	NC	FA	Hcy	Hcy + FA
3	4.16	3.87	4.31					1	0.09731	0.11432	0.06068	0.07258
(3)、ox-LDL (50mg) + FA (0.5μm)								2	0.11555	0.10235	0.06266	0.06942
No.	NC	ox-LDL	ox-LDL+ FA					3	0.08322	0.09938	0.05348	0.07793
1	4.4	3.51	4.7					4	0.09059	0.09361	0.05744	0.07844
2	4.43	3.87	4.31					(2)、ARID5B relative expression
3	4.48	3.95	4.71					①、ox-LDL (50mg) + FA (0.5μm)
								No.	NC	FA	ox-LDL	ox-LDL+ FA
2、DNMT1 and ARID5B relative expression (ΔCq)								1	0.02674	0.0288	0.01654	0.02938
(1) 、DNMT1 relative expression								2	0.02757	0.02698	0.016	0.02953
①、ox-LDL (50mg) + FA (0.5μm)								3	0.02122	0.02778	0.01733	0.03049
No.	NC	FA	ox-LDL	ox-LDL+ FA				4	0.02207	0.02445	0.01773	0.02922
1	0.0256	0.0265	0.0182	0.0213				②、Hcy (0.5μm) + FA (0.5μm)
2	0.022	0.0247	0.0167	0.0218				No.	NC	FA	Hcy	Hcy + FA
3	0.0243	0.0269	0.0174	0.0248				1	0.03375	0.0314	0.03261	0.03994
4	0.0233	0.0266	0.0154	0.0223				2	0.03792	0.03196	0.02602	0.03891
②、Hcy (0.5μm) + FA (0.5μm)								3	0.03388	0.03416	0.02175	0.04445
No.	NC	FA	Hcy	Hcy + FA				4	0.03445	0.03226	0.03191	0.0436
1	0.0216	0.0252	0.0132	0.0237				2、cg25953130 methylation (%)
2	0.0216	0.0187	0.0178	0.0201				(1)、ox-LDL (50mg) + FA (0.5μm)
3	0.0209	0.022	0.0123	0.0159				No.	NC	FA	ox-LDL	ox-LDL+ FA
4		0.0243	0.0117	0.02				1	23.44	23.22	32.98	28.77
5		0.0186	0.0178	0.0188				2	24.55	22.23	33.45	32.13
6		0.0233	0.0179	0.0198				3	25.6	23.55	32.14	29.2
(2)、ARID5B relative expression								4	26.33	24.14	33.66	28.55
①、ox-LDL (50mg) + FA (0.5μm)								(2)、Hcy (0.5μm) + FA (0.5μm)
No.	NC	FA	ox-LDL	ox-LDL+ FA				No.	NC	FA	Hcy	Hcy + FA
1	0.0162	0.0203	0.0149	0.0168				1	23.44	23.22	36.12	32.18
2	0.0163	0.02	0.0145	0.0163				2	24.55	22.23	33.16	28.45
3	0.0185	0.0224	0.0142	0.0172				3	25.6	23.55	29.45	30.33
4	0.0176	0.0216	0.0132	0.0167				4	26.33	24.14	39.49	25.14
②、Hcy (0.5μm) + FA (0.5μm)								3、monocyte subsets
No.	NC	FA	Hcy	Hcy + FA				(1)、the proportions of intermediate monocytes (%)
1	0.0073	0.0108	0.0067	0.0078				No.	NC	ox-LDL	ox-LDL +FA	Hcy	Hcy +FA
2	0.0076	0.0079	0.0062	0.0103				1	3.65	6.24	4.59	6.57	4.74
3	0.0076	0.0082	0.0064	0.0079				2	3.64	6.47	4.55	6.49	5.47
4		0.0087	0.0054	0.0086				3	3.42	5.83	5.68	5.73	5.09
5		0.0088	0.0055	0.0091				4	3.55	5.91	5.33	5.89	5.08
6		0.0105	0.0055	0.0086				(1)、the expression of CCR2 on monocyte subsets (MFI)
								①、classical monocytes
3、ARID5B everexpression and knockout cell lines								No.	NC	ox-LDL	ox-LDL +FA	Hcy	Hcy +FA
(1) 、ARID5B relative expression								1	596.2	646.3	466.4	793.2	493
①、Protein (grey value )								2	464.1	730.1	554.2	966.5	628.6
No.	WT	OE	KO					3	475.1	517.2	604.5	646.3	454.9
1	1	1.67869	0.041385					4	584.7	643.7	487	730.1	516.4
2	1	1.67869	0.093873					②、intermediate monocytes
3	1	1.96097	0.077935					No.	NC	ox-LDL	ox-LDL +FA	Hcy	Hcy +FA
②、mRNA ( ΔΔCq)								1	422.5	543.5	374.4	730.1	493
No.	WT	OE	KO					2	365.6	554.8	122	517.2	328.6
1	1	75.2	0.72					3	468	352.2	286.7	643.7	454.9
2	1	118.31	1.07					4	283.8	455.4	256.6	642.2	216.4
3	1	90.91	0.81
(2) 、CCR2, MCP-1 and TNF-α relative expression (ΔCq)
①、CCR2
No.	WT	OE	KO
1	0.064	0.047	0.0767
2	0.0809	0.0425	0.1205
3	0.0601	0.0523	0.1628
4	0.063	0.0536	0.1671
②、MCP-1
No.	WT	OE	KO
1	0.0299	0.0126	0.0214
2	0.024	0.0138	0.0432
3	0.0225	0.0149	0.0441
③、TNF-α
No.	WT	OE	KO
1	0.073	0.0527	0.0784
2	0.0659	0.0564	0.0822
3	0.0641	0.0481	0.0809
(3) 、apotosis, chemotaxis and adhesion functions
①、apotosis (%)
No.	WT	OE	KO	early
1	8.09	13.34	9.15
2	5.56	9.14	6.27
3	7.38	12.25	6.58
4	6.305	13.18	8.26
No.	WT	OE	KO	late
1	6.02	5.24	5.63
2	5.15	5.63	4.67
3	5.72	7.67	5.03
4	5.45	8.405	5.89
②、chemotaxis (cell counts)
No.	WT	OE	KO
1	951	568	1148
2	894	621	1586
3	1097	703	1677
4	986	601	1358
③、adhesion (cell counts)
No.	WT	OE	KO
1	1152	872	1446
2	949	848	1477
3	1121	848	1359
4	1128	748	1206
4 、Monocytes derived macrophages
(1) 、relative mRNA expression (ΔCq)
①、ARID5B
No.	WT	OE	KO
1	0.12824	1.47157	0.13427
2	0.12819	0.87187	0.12918
3	0.1387	1.11865	0.10805
4	0.12574	0.91933	0.13063
②、CD86
No.	WT	OE	KO
1	0.0138	0.01179	0.01372
2	0.01385	0.01062	0.01639
3	0.01128	0.01015	0.01729
4	0.01342	0.01138	0.01793
③、TNF-α
No.	WT	OE	KO
1	0.13691	0.08399	0.15048
2	0.11671	0.06082	0.13958
3	0.13049	0.0654	0.17097
4	0.13111	0.06635	0.14415
④、Arg-1
No.	WT	OE	KO
1	0.0059	0.01522	0.00754
2	0.00641	0.01224	0.00729
3	0.00796	0.01298	0.00722
4	0.00626	0.01106	0.00798
⑤、IL-10
No.	WT	OE	KO
1	0.00625	0.00712	0.00521
2	0.00561	0.00648	0.00492
3	0.00564	0.00617	0.00526
4	0.00575	0.00784	0.00496
⑥、MCP-1
No.	WT	OE	KO
1	0.08335	0.04284	0.11092
2	0.06806	0.06146	0.08939
3	0.06183	0.05481	0.09817
4	0.06342	0.04684	0.0869
(3) 、apotosis
①、apotosis (%)
No.	WT	OE	KO	early
1	11.86	15.5	10.07
2	10.98	15.98	9.78
3	11.06	14.99	11.22
No.	WT	OE	KO	late
1	27.91	32.66	29.91
2	29.8	31.22	30
3	30.01	31.45	31.13
5 、WB blot
1
2
3

## Sheet: Mice
Groups	Sample	Mean ΔCq				Mean	Biochemical indexes						Atherosclerosis plaque					Monocyte subsets (%)
No.	No.	DNMT1	ARID5B	TNF-α	MCP-1	5-mC (%)	TC	TG	HDL-C	LDL-C	HCY	GLU	Luminal Area	Lesion Area	MOMA (+) Area	Lesion/Luminal Area（%）	MOMA/Lesion Area (%)	Classical	Intermediate	non-classical
G1	1-1-1	0.0246484	0.0123242	0.00616209	0.00308105	4.31169	3.45	0.48	1.518	0.276	15.81	2.04	NA	NA	NA	NA	NA	54.4912	23.5557	21.953
	1-1-2	0.0302547	0.0151273	0.00756366	0.00378183	4.375	2.64	0.78	1.725	0.201	18.6	2.43	NA	NA	NA	NA	NA	64.6168	17.1569	18.2264
	1-1-3	0.0321726	0.0160863	0.00804316	0.00402158	4.37411	2.04	0.45	1.392	0.192	15.81	4.62	NA	NA	NA	NA	NA	58.6864	15.7839	25.5297
	1-1-4	0.0215895	0.0107947	0.00539737	0.00269869	4.98497	2.07	0.48	1.473	0.174	14.85	1.53	NA	NA	NA	NA	NA	65.183	17.4085	17.4085
	1-2-1	0.0325905	0.0162952	0.00814762	0.00407381	4.52027	2.88	1.05	1.971	0.273	12.78	4.98	NA	NA	NA	NA	NA	60.5339	17.9671	21.499
	1-2-2	0.0327249	0.0163625	0.00818123	0.00409062	3.9954	2.37	0.69	1.692	0.228	14.43	3.57	NA	NA	NA	NA	NA	57.6238	23.5644	18.8119
	1-2-3	0.0325698	0.0162849	0.00814245	0.00407122	3.02106	1.77	0.63	1.344	0.147	14.25	2.76	NA	NA	NA	NA	NA	56.7944	16.0279	27.1777
	1-2-4	0.0372939	0.0186469	0.00932346	0.00466173	4.72997	3.06	0.66	1.602	0.408	13.8	3.15	NA	NA	NA	NA	NA	59.6139	19.4271	20.9589
G2	2-1-1	0.0273342	0.0136671	0.00683354	0.00341677	4.76481	17.28	0.84	0.753	2.874	14.13	1.71	928938	284891	12443	30.6685	4.36764	46.272	22.7149	31.0131
	2-1-2	miss	miss	miss	miss	miss	miss	miss	miss	miss	miss	miss	1367926	414957	24238	30.3348	5.84109	57.967	16.2088	25.8242
	2-1-3	0.0237177	0.0118589	0.00592943	0.00296472	4.95513	15.06	0.78	0.879	1.863	17.31	2.01	miss	miss	miss	miss	miss	43.562	25.7521	30.6859
	2-1-4	0.0295763	0.0147882	0.00739408	0.00369704	3.55925	19.32	0.84	0.705	2.814	15.9	3.3	1512405	691668	70886	45.733	10.2486	58.7774	16.7712	24.4514
	2-2-1	0.021313	0.0106565	0.00532825	0.00266412	3.52602	13.32	0.69	0.819	1.818	12.27	3.9	845364	283183	28213	33.4984	9.96282	59.0951	20.7756	20.1293
	2-2-2	0.0310353	0.0155177	0.00775883	0.00387941	3.39843	12.87	0.69	0.702	2.055	11.16	3.93	943780	336589	20231	35.6639	6.01059	70.5614	14.295	15.1436
	2-2-3	0.0272673	0.0136337	0.00681683	0.00340841	3.15429	13.11	0.75	0.582	2.127	13.11	2.91	1088781	349916	16775	32.1383	4.79401	67.263	25.2236	7.51342
	2-2-4	0.0317744	0.0158872	0.00794359	0.0039718	4.74	13.62	0.63	0.516	2.004	13.89	4.92	1063301	445510	39334	41.8988	8.82898	79.4174	13.9599	6.6227
G3	3-1-1	0.0135559	0.00677797	0.00338898	0.00169449	3.70123	26.46	0.63	0.72	6.093	9.75	4.23	1873614	931667	162298	49.7257	17.4202	70.9599	20.4989	8.54119
	3-1-2	0.0194622	0.00973111	0.00486556	0.00243278	3.74031	26.82	1.71	0.798	5.925	8.79	7.23	1422734	708879	111603	49.8251	15.7436	55.8116	27.2286	16.9598
	3-1-3	0.0150929	0.00754646	0.00377323	0.00188662	4.29704	33.57	0.69	0.633	7.803	10.14	4.83	1655719	713632	102650	43.101	14.3842	72.9372	20.2915	6.7713
	3-1-4	0.016264	0.00813201	0.00406601	0.002033	2.31924	21.09	0.57	0.573	5.358	10.8	8.01	1038401	516414	107883	49.7317	20.8908	60.0206	26.4645	13.5149
	3-2-1	0.0256502	0.0128251	0.00641256	0.00320628	2.98207	12.39	1.68	0.834	1.683	8.19	4.92	1315426	624783	63088	47.4966	10.0976	71.5451	19.9136	8.54127
	3-2-2	0.0191906	0.00959529	0.00479764	0.00239882	2.74629	13.53	0.45	0.441	1.815	7.2	5.55	1335592	808499	200621	60.5349	24.814	64.185	27.0427	8.77229
	3-2-3	0.0205188	0.0102594	0.0051297	0.00256485	4.45188	17.22	1.65	0.762	2.175	9.3	4.65	1510983	855506	234142	56.6192	27.3688	62.7894	28.4303	8.78035
	3-2-4	0.0191682	0.00958411	0.00479205	0.00239603	3.18403	12.63	0.36	0.489	1.848	9.54	2.22	1797747	989003	219018	55.0135	22.1453	67.2074	24.0246	8.76808
G4	4-1-1	0.0271146	0.0135573	0.00677864	0.00338932	4.46358	9.99	0.51	0.6	1.161	12.39	5.76	1644263	748862	73213	45.5439	9.77657	74.727	12.4573	12.8157
	4-1-2	0.0211436	0.0105718	0.00528591	0.00264295	3.25947	11.34	0.48	0.864	1.686	12.06	2.73	1543029	715039	80962	46.34	11.3227	70.2922	24.1883	5.51948
	4-1-3	0.0249025	0.0124512	0.00622562	0.00311281	3.28577	14.22	0.81	0.771	1.815	12.93	3.81	1711763	711032	48907	41.538	6.87831	77.2978	9.76633	12.9359
	4-1-4	0.0342486	0.0171243	0.00856215	0.00428108	5.33875	11.31	0.45	0.636	1.545	13.74	2.7	1418606	578218	42796	40.7596	7.40136	78.9243	17.0143	4.06147
	4-2-1	0.0258881	0.0129441	0.00647203	0.00323602	4.71651	12.51	0.48	0.609	1.968	10.35	3.63	1916641	828334	69032	43.218	8.33384	80.8056	15.0174	4.17703
	4-2-2	0.0243114	0.0121557	0.00607786	0.00303893	4.28055	18.24	1.02	0.81	2.457	13.71	4.59	1429364	609860	60162	42.6665	9.86489	73.2884	15.7688	10.9428
	4-2-3	0.014939	0.00746951	0.00373475	0.00186738	5.31731	13.62	0.6	0.726	1.92	14.46	3.69	1755194	862961	97349	49.1661	11.2808	78.9847	16.647	4.36836
	4-2-4	0.0259923	0.0129962	0.00649808	0.00324904	5.65091	15.81	0.9	0.777	2.325	12.99	4.89	1677633	722176	72904	43.0473	10.095	72.9686	14.0303	13.0011
G5	5-1-1	0.0249518	0.0124759	0.00623794	0.00311897	3.67993	16.26	1.08	0.9	2.442	35.58	2.13	840469	415944	90012	49.4895	21.6404	41.57	44.18	14.26
	5-1-2	0.0187523	0.00937617	0.00468808	0.00234404	3.66574	15.54	1.23	0.822	2.232	31.62	2.85	1033314	465006	52779	45.0014	11.3502	69.07	23.15	7.78
	5-1-3	0.0268501	0.013425	0.00671252	0.00335626	3.91044	13.65	0.93	0.837	2.172	26.64	2.61	1170958	648414	127721	55.3747	19.6974	43.47	34.71	21.82
	5-1-4	0.0221309	0.0110654	0.00553272	0.00276636	3.86239	12.99	0.48	0.507	2.448	22.35	1.95	1256922	674197	139252	53.6387	20.6545	57.6	39.6	2.8
	5-2-1	0.0251551	0.0125775	0.00628877	0.00314438	2.9455	20.64	1.38	1.047	3.468	42.72	3.15	1258582	546567	84138	43.4272	15.3939	72.78	22.26	4.95
	5-2-2	0.0207774	0.0103887	0.00519435	0.00259718	4.45258	14.13	0.87	0.876	2.457	21.96	3.51	993227	357434	49688	35.9871	13.9013	68.66	21.75	9.6
	5-2-3	0.0258379	0.012919	0.00645948	0.00322974	4.28772	14.19	0.93	0.717	2.514	29.91	2.91	903090	422543	70911	46.7886	16.782	72.88	24.23	2.89
	5-2-4	0.0277031	0.0138516	0.00692578	0.00346289	2.10216	11.73	0.69	0.819	1.998	19.35	3.12	853320	341457	50832	40.0151	14.8868	70.5	20.4	9.09
G6	6-1-1	0.0257479	0.012874	0.00643698	0.00321849	3.85405	13.2	0.66	0.561	2.232	28.14	1.8	971968	356742	43521	36.7031	12.1996	60.5128	19.5203	19.9669
	6-1-2	0.0306772	0.0153386	0.00766929	0.00383465	3.68471	12.69	0.69	0.681	1.998	20.67	3.21	1114574	417968	27095	37.5002	6.48255	68.3468	19.6909	11.9624
	6-1-3	0.0301913	0.0150956	0.00754782	0.00377391	4.64492	7.08	0.6	0.333	1.656	16.32	2.43	972632	345412	31896	35.5131	9.23419	63.3233	17.1016	19.5752
	6-1-4	0.0249619	0.0124809	0.00624047	0.00312024	3.96213	12.06	0.45	0.48	1.926	18.66	2.97	1136692	429383	44517	37.7748	10.3677	73.1426	13.5781	13.2792
	6-2-1	0.0337602	0.0168801	0.00844005	0.00422002	5.47448	11.16	0.63	0.585	1.854	17.46	1.83	1194219	465675	34221	38.9941	7.34869	61.1291	26.2492	12.6217
	6-2-2	0.0260434	0.0130217	0.00651084	0.00325542	5.23639	10.05	0.9	0.591	1.896	18.39	2.7	927533	448308	63298	48.3334	14.1193	64.8395	20.8815	14.279
	6-2-3	0.0424041	0.021202	0.010601	0.00530051	5.08827	11.52	0.69	0.657	1.947	15.63	3.75	913215	286706	18221	31.3952	6.35529	57.1942	23.8609	18.9448
	6-2-4	0.0221735	0.0110867	0.00554337	0.00277169	4.44732	11.52	0.63	0.516	2.103	20.91	1.83	1175619	482728	55667	41.0616	11.5318	66.7556	22.7231	10.5213
G7	7-1-1	0.0250247	0.0125123	0.00625617	0.00312808	2.73193	16.56	0.84	0.693	2.313	30.75	4.41	1564132	787227	174275	50.33	22.1378	64.1825	22.8897	12.9278
	7-1-2	0.021194	0.010597	0.00529849	0.00264924	2.30824	13.17	0.78	0.684	1.812	33.51	3.03	1716023	968859	277786	56.4596	28.6715	63.8835	22.6214	13.4951
	7-1-3	0.0184997	0.00924986	0.00462493	0.00231247	3.13724	19.65	1.02	0.963	2.799	26.64	4.02	1705485	915289	235567	53.6674	25.7369	62.8608	21.3598	15.7793
	7-1-4	0.0235156	0.0117578	0.00587891	0.00293945	3.43691	10.98	0.54	0.591	1.704	21.24	4.77	1493900	773745	150051	51.7936	19.3928	52.7286	32.3884	14.8831
	7-2-1	0.0188841	0.00944204	0.00472102	0.00236051	4.69522	14.34	0.63	0.69	2.352	42.93	3.96	1884560	1141648	300348	60.579	26.3083	74.9638	20.0675	4.96864
	7-2-2	0.0296884	0.0148442	0.00742211	0.00371105	4.18645	15.6	0.72	0.99	2.748	22.74	3	1744801	830758	115678	47.6133	13.9244	62.7112	25.0927	12.1961
	7-2-3	0.0221584	0.0110792	0.00553961	0.0027698	4.23879	15.57	0.9	0.738	2.799	41.97	4.74	1488338	718053	108873	48.2453	15.1623	67.658	23.4201	8.92193
	7-2-4	0.0248609	0.0124304	0.00621522	0.00310761	4.94985	21.93	0.72	0.615	3.822	27.45	2.61	1687602	828483	156778	49.0923	18.9235	64.8179	20.5814	14.6007
